# Supplementary material for: LC–MS-Based Metabolomics Discriminates Premium from Standard Chilean cv. Cabernet Sauvignon Wines from Different Valleys
Source: Metabolites. 2021 Nov 30;11(12):829. doi: 10.3390/metabo11120829 (PMC8707972; doi:10.3390/metabo11120829)
Supplement: Supplementary file 1 [file metabolites-11-00829-s001.zip › Supplementary files/Tables S1-S6.xlsx]

## Sheet: S1
Supplementary Table S1. Metadata information and basic enological analysis for the grapes
ID_grape	classification_wine	Subclassification_wine	Chilean_wine_region	Chilean_wine_subregion_valley	Chilean_valley	vine_conduction_system	°Brix	AMM_(g/L)*	PAN_(g/L)*	YAN_(g/L)*	Total Acidity** (g/L)	Malic acid (g/L)
18020	Premium	P2	Valle Central	Rapel	Cachapoal	Espaldera	23.4	107.68	98.38	206.06	3.53	1.762
18051	Premium	P2	Valle Central	Rapel	Cachapoal	Parrón	21.3	94.13	76.58	170.71	3.32	1.021
18108	Premium	P2	Valle Central	Rapel	Colchagua	Espaldera	23	68.76	55.72	124.48	3.92	3.31
18109	Premium	P2	Valle Central	Maule	Maule	Espaldera	24.2	129.34	97.44	226.78	5.01	1.942
18068	Premium	P2	Valle Central	Rapel	Colchagua	Espaldera	24.2	45.28	43.2	88.48	3.22	0.865
18069	Premium	P2	Valle Central	Rapel	Colchagua	Espaldera	25.5	56.4	38.61	95.01	3.07	1.593
18070	Premium	P2	Valle Central	Rapel	Colchagua	Espaldera	26.7	87.6	49.05	136.65	2.87	1.511
18110	Premium	P1	Valle Central	Rapel	Cachapoal	Espaldera	24	87.81	68.6	156.41	2.18	2.51
18119	Varietal	V1	Valle Central	Curico	Curico	Espaldera	22.7	55.55	39.11	94.66	3.56	2.619
18094	Varietal	V1	Valle Central	Maule	Maule	Mínima Poda	20.5	79.14	68.98	148.12	6.18	2.575
18013	Premium	P1	Valle Central	Maipo	Maipo	Espaldera	24	262.87	102.64	365.51	3.02	1.509
18026	Premium	P1	Valle Central	Maipo	Maipo	Espaldera	26.8	0.398	1.2	185.5	3.9	1.204
18061	Premium	P1	Valle Central	Maipo	Maipo	Espaldera	24.8	92.61	86.75	179.36	3.95	1.593
18076	Premium	P2	Valle Central	Maipo	Maipo	Espaldera	23.8	75.43	55.52	130.95	3.5	1.136
18078	Premium	P1	Valle Central	Maipo	Maipo	Espaldera	24	67.1	69.25	136.36	4.96	2.131
18082	Premium	P1	Valle Central	Maipo	Maipo	Espaldera	26.1	109.89	68.58	178.46	5.71	1.419
18084	Premium	P1	Valle Central	Maipo	Maipo	Espaldera	25.8	109.54	59.24	168.78	3.92	1.279
18024	Premium	P2	Valle Central	Maule	Maule	Espaldera	13.625	0.395	1.146	92.65	5.65	1.599
18053	Premium	P2	Valle Central	Maule	Maule	Espaldera	24.7	125.63	88.71	214.34	2.68	1.182
18089	Premium	P2	Valle Central	Maule	Maule	GDC	23.9	61.44	52.83	114.28	5.38	2.281
18090	Premium	P2	Valle Central	Maule	Maule	Espaldera	23.1	49.95	21.74	71.6	5.29	2.789
18100	Premium	P2	Valle Central	Maule	Maule	Espaldera	23.8	55.19	28.54	83.73	3.1	2.057
18120	Varietal	V1	Valle Central	Curico	Curico	Parrón	22.8	180.65	86.11	267.52	3.61	1.465
18129	Varietal	V1	Valle Central	Rapel	Colchagua	Lira	23.4	80.93	55.27	136.2	3.33	1.7
18022	Premium	P2	Valle Central	Valparaiso	Aconcagua	Espaldera	26.5	115.34	89.31	204.34	3.96	1.472
18131	Varietal	V1	Valle Central	Curico	Curico	Espaldera	23.5	98.36	68.91	167.26	4.21	1.925
18017	Varietal	V2	Valle Central	Rapel	Cachapoal	Mínima Poda	21.7	115.99	99.23	215.02	4.54	1.485
18016	Varietal	V1	Valle Central	Rapel	Colchagua	Parrón	22	134.51	94.76	229.28	4.74	1.826
18055	Varietal	V1	Valle Central	Rapel	Colchagua	Espaldera	24.1	60.07	43.38	103.45	4.29	2.611
18056	Varietal	V2	Valle Central	Rapel	Colchagua	Parrón	24	85.87	84.16	170.04	3.19	1.85
18132	Varietal	V1	Valle Central	Rapel	Cachapoal	Espaldera	22.6	92.01	68.3	160.31	2.94	1.657
18133	Varietal	V1	Valle Central	Maule	Maule	Espaldera	24.5	82.24	47.42	129.66	2.66	1.5
18075	Varietal	V1	Valle Central	Curico	Curico	Parrón	21.7	95.63	65.46	161.09	3.18	1.1
18103	Varietal	V2	Valle Central	Maule	Maule	Parrón	22.3	51.08	30.57	81.64	3.67	1.778
18104	Varietal	V2	Valle Central	Curico	Curico	Mínima Poda	23.5	37.83	18.36	56.19	3.03	1.646
18134	Premium	P2	Valle Central	Rapel	Colchagua	Espaldera	23.4	55.9	30.7	86.61	2.95	1.6
18135	Varietal	V1	Valle Central	Maipo	Maipo	Parrón	21.1	98.33	70.67	169	3.04	1.8
18136	Premium	P2	Valle Central	Maule	Maule	Espaldera	25.4	43.72	16.86	60.58	3.69	2.39
18060	Varietal	V2	Del sur	Itata	Itata	Espaldera	24.6	57.53	46.22	103.74	3.14	2.302
18021	Varietal	V2	Coquimbo	Límari	Límari	Espaldera	24.6	72.7	47.6	120.32	5.38	1.319
18137	Varietal	V1	Valle Central	Rapel	Colchagua	Parrón	23.1	89.91	67.07	159.98	3.83	2.619
18138	Premium	P2	Valle Central	Rapel	Cachapoal	Espaldera	25.6	70.02	33.24	103.26	2.52	1.465
18018	Varietal	V1	Valle Central	Maule	Maule	Parrón	18.8	86.93	77.97	164.9	5.56	1.646
18047	Varietal	V2	Valle Central	Maule	Maule	Mínima Poda	21	57.5	71.27	128.77	2.08	1.57
18057	Varietal	V1	Valle Central	Maule	Maule	Parrón	24.4	82.88	47.84	130.72	3.07	2.602
18095	Varietal	V1	Valle Central	Maule	Maule	Mínima Poda	22.7	64.35	65.37	129.72	5.42	1.369
18096	Varietal	V2	Valle Central	Maule	Maule	Cruceta	23.8	87.83	78.47	166.3	2.98	2.455
18098	Premium	P2	Valle Central	Curico	Curico	Espaldera	23.8	77.56	52.33	129.89	3.43	1.393
18105	Varietal	V2	Valle Central	Curico	Curico	Cruceta	21	81.19	27.94	109.13	3.93	2.213
18139	Varietal	V2	Coquimbo	Límari	Límari	Parrón	22.7	117.12	73.33	190.44	7.35	3.585
YAN: Yeast Assimilable Nitrogen
AMM: Ammonioum Ions
PAN: Primary Amino Nitrogen
** expresed as sulfuric acid, Method OIV-MA-AS313-01.

## Sheet: S2
Supplementary Table S2: Metadata information and basic enological analysis for experimental wines
ID_ wine	classification_wine	Subclassification_wine	Chilean_wine_region	Chilean_wine_subregion_valley	Chilean_valley	vine_conduction_system	Alcohol % (v/v)	SO2 Free ppm	SO2 Total ppm	pH
18020	Premium	P2	Valle Central	Rapel	Cachapoal	Espaldera	13.6	41.6	50.56	3.41
18051	Premium	P2	Valle Central	Rapel	Cachapoal	Parrón	13.5	42.24	57.6	3.49
18110	Premium	P1	Valle Central	Rapel	Cachapoal	Espaldera	13.8	43.52	50.56	3.51
18138	Premium	P2	Valle Central	Rapel	Cachapoal	Espaldera	14.4	39.04	48	3.41
18068	Premium	P2	Valle Central	Rapel	Colchagua	Espaldera	14	40.96	50.56	3.42
18069	Premium	P2	Valle Central	Rapel	Colchagua	Espaldera	14	37.12	43.52	3.44
18070	Premium	P2	Valle Central	Rapel	Colchagua	Espaldera	14.2	40.32	44.16	3.32
18108	Premium	P2	Valle Central	Rapel	Colchagua	Espaldera	13.2	51.84	48.64	3.48
18134	Premium	P2	Valle Central	Rapel	Colchagua	Espaldera	13.7	31.36	33.28	3.46
18098	Premium	P2	Valle Central	Curico	Curico	Espaldera	14.2	39.04	44.8	3.47
18013	Premium	P1	Valle Central	Maipo	Maipo	Espaldera	13.6	36.48	43.52	3.45
18026	Premium	P1	Valle Central	Maipo	Maipo	Espaldera	13.6	34.56	42.24	3.42
18061	Premium	P1	Valle Central	Maipo	Maipo	Espaldera	13.1	39.68	46.08	3.46
18076	Premium	P2	Valle Central	Maipo	Maipo	Espaldera	13.5	37.12	43.52	3.51
18078	Premium	P1	Valle Central	Maipo	Maipo	Espaldera	13.6	33.28	41.6	3.4
18082	Premium	P1	Valle Central	Maipo	Maipo	Espaldera	13.5	39.68	43.52	3.43
18084	Premium	P1	Valle Central	Maipo	Maipo	Espaldera	13.7	33.28	36.48	3.5
18024	Premium	P2	Valle Central	Maule	Maule	Espaldera	12.4	36.48	43.52	3.46
18053	Premium	P2	Valle Central	Maule	Maule	Espaldera	13.8	32	42.88	3.38
18089	Premium	P2	Valle Central	Maule	Maule	GDC	13.9	47.36	51.84	3.43
18090	Premium	P2	Valle Central	Maule	Maule	Espaldera	13.4	39.68	45.44	3.45
18100	Premium	P2	Valle Central	Maule	Maule	Espaldera	13.8	33.92	40.32	3.44
18109	Premium	P2	Valle Central	Maule	Maule	Espaldera	13.6	34.56	43.52	3.42
18136	Premium	P2	Valle Central	Maule	Maule	Espaldera	14.6	38.4	49.92	3.48
18022	Premium	P2	Valle Central	Valparaiso	Aconcagua	Espaldera	14.5	33.28	44.8	3.49
18132	Standard	S1	Valle Central	Rapel	Cachapoal	Espaldera	13.2	32	37.1	3.48
18017	Standard	S2	Valle Central	Rapel	Cachapoal	Mínima Poda	12.4	40.32	44.16	3.47
18016	Standard	S1	Valle Central	Rapel	Colchagua	Parrón	12.6	42.24	56.96	3.45
18055	Standard	S1	Valle Central	Rapel	Colchagua	Espaldera	11.9	40.96	51.2	3.42
18056	Standard	S2	Valle Central	Rapel	Colchagua	Parrón	14	37.8	44.8	3.4
18129	Standard	S1	Valle Central	Rapel	Colchagua	Lira	13.6	43.52	46.08	3.49
18137	Standard	S1	Valle Central	Rapel	Colchagua	Parrón	13.5	39	44.2	3.46
18075	Standard	S1	Valle Central	Curico	Curico	Parrón	12.5	38.4	53.12	3.44
18104	Standard	S2	Valle Central	Curico	Curico	Mínima Poda	13.8	44.16	47.36	3.51
18105	Standard	S2	Valle Central	Curico	Curico	Cruceta	12.4	47.36	50.56	3.48
18119	Standard	S1	Valle Central	Curico	Curico	Espaldera	13.1	43.52	46.72	3.43
18120	Standard	S1	Valle Central	Curico	Curico	Parrón	12.9	52.48	55.04	3.43
18131	Standard	S1	Valle Central	Curico	Curico	Espaldera	12.9	39.04	40.96	3.4
18060	Standard	S2	Del sur	Itata	Itata	Espaldera	13.8	44.16	50.56	3.42
18021	Standard	S2	Coquimbo	Límari	Límari	Espaldera	11.7	39.04	37.76	3.49
18139	Standard	S2	Coquimbo	Límari	Límari	Parrón	13	35.2	41.6	3.46
18135	Standard	S1	Valle Central	Maipo	Maipo	Parrón	11.4	27.5	36.5	3.43
18018	Standard	S1	Valle Central	Maule	Maule	Parrón	10.6	48	53.76	3.46
18047	Standard	S2	Valle Central	Maule	Maule	Mínima Poda	12.3	41.6	52.48	3.48
18057	Standard	S1	Valle Central	Maule	Maule	Parrón	13.7	44.8	51.2	3.45
18094	Standard	S1	Valle Central	Maule	Maule	Mínima Poda	11.6	46.08	50.56	3.46
18095	Standard	S1	Valle Central	Maule	Maule	Mínima Poda	13.2	46.72	51.2	3.49
18096	Standard	S2	Valle Central	Maule	Maule	Cruceta	14.1	44.8	48.64	3.47
18103	Standard	S2	Valle Central	Maule	Maule	Parrón	13.2	44.8	49.28	3.51
18133	Standard	S1	Valle Central	Maule	Maule	Espaldera	13.8	37.8	42.9	3.47

## Sheet: S3
Supplementary Table S3. ESI+ features with p<0.01 and max folder >2
number	Level 1	group	Annotation	chemical formule	RT_mz	m/z	Retention time (min)	aduct	theorical m/z	ppm	Isotope similarity	Anova (p)	q Value	Max Fold Change	Highest Mean	Lowest Mean	Isotope Distribution	MS/MS Fragments	CE	Nitrogen principle
1	3	peptide	fragment of Pro-Thr, Thr-Pro or Cyclo(Pro-Thr)	C8H11NO	2,15_138,0917m/z	138.092	2.15265	M+H	138.091	-2.93538	94.78	<1,1E-16	<1,1E-16	2.07671	varietal	premium	100 - 4,03
2					2,57_396,1495m/z	396.149	2.57197					1.33227e-15	1.48995e-12	3.50594	premium	varietal	100 - 4,7
3	3	galloylated	Galloyl glucose	C13H16O10	6,87_332,0733n	355.062	6.86575	M+Na	355.064	4.35371	88.26	1.11577e-13	5.34787e-11	5.95087	premium	varietal	100 - 4,16	244.1349; 183.1580; 147.0767; 120.0813; 109.0293	15
4					13,83_374,1599m/z	374.16	13.8338					3.87324e-12	1.35013e-09	2.64893	premium	varietal	100 - 16 - 0,27
5	3	purine monophosphate	Adenylsuccinic acid	C14H18N5O11P	5,49_464,0810m/z	464.081	5.48995	M+H	464.081	0.593189	92.85	9.59655e-12	2.83052e-09	3.2549	premium	varietal	100 - 12,7 - 0,352			ODD
6					5,49_252,0729m/z	252.073	5.48995					4.45419e-11	1.00634e-08	3.79582	premium	varietal	100 - 6,74 - 1,77
7					6,61_399,0374m/z	399.037	6.61315					5.55526e-11	1.18339e-08	2.49924	premium	varietal	100 - 3,06
8	3	peptide	fragment of Pro-Thr, Thr-Pro or Cyclo(Pro-Thr)		2,15_154,1113n	155.118	2.15265					7.40097e-11	1.44104e-08	3.09383	varietal	premium	100 - 3,05
9	3	anthocyanins	fragment of degradation product of anthocyanin diglucoside	C21H20O14+	17,47_481,0980m/z	481.098	17.4686	M+	481.098	-0.70374		9.90938e-11	1.80935e-08	6.04881	premium	varietal	100 - 14,9 - 1,05
10					13,50_374,1593m/z	374.159	13.5002					3.13309e-10	4.29052e-08	2.45697	premium	varietal	100 - 20,1
11					11,55_199,0758m/z	199.076	11.5501					6.76929e-10	7.63412e-08	3.40524	varietal	premium	100 - 4,6
12					14,20_275,0552m/z	275.055	14.2042					8.47836e-10	9.03034e-08	4.79535	premium	varietal	100 - 7,24
13	3	peptide	fragment of Pro-Thr, Thr-Pro or Cyclo(Pro-Thr)	C4H7NO	2,15_86,0600m/z	86.06	2.15265	M+H	86.06	0.514886	95.14	1.19577e-09	1.04205e-07	5.42716	varietal	premium	100			ODD
14	3	peptide	Phe-Tyr	C18H20N2O4	11,60_329,1493m/z	329.149	11.5992	M+H	329.15	0.778441	89.58	1.2442e-09	1.05895e-07	2.11799	premium	varietal	100 - 10,8	283,2254; 215,1905; 187,1902; 182,1283; 161,1320; 136,1116; 120,1138	10	EVEN
15					7,58_327,0870m/z	327.087	7.58192					2.68914e-09	1.90948e-07	2.28068	premium	varietal	100 - 8,09
16					17,17_401,2180m/z	401.218	17.1719					3.47206e-09	2.33292e-07	2.72462	varietal	premium	100 - 12,2 - 0,434
17	3	peptide	peptide fragment composed of Pro-thr or Thr-Pro	C9H14N2O3 / C9H16N2O4	2,15_199,1078m/z	199.108	2.15265	M+H ; M+H-H2O	199.108	-0.354234	92.29	4.27059e-09	2.68444e-07	2.92142	varietal	premium	100 - 3,6	182.1005; 153.0737; 138.0978; 130.0482; 120.0775; 110.1026	10	EVEN
18	3	anthocyanins	fragment of degradation product of anthocyanin glucoside	C21H20O14+	15,45_481,0976m/z	481.098	15.4501	M+	481.098	0.102303		4.72541e-09	2.92242e-07	2.46604	premium	varietal	100 - 41 - 2,83	319,1156 ; 153,0606	20
19					4,99_152,0570m/z	152.057	4.9898					4.90979e-09	2.98825e-07	2.9251	premium	varietal	100 - 20,1
20					17,12_500,0698m/z	500.07	17.1229				82.3	8.47973e-09	4.68766e-07	2.10669	premium	varietal	100 - 5,16
21	3	aminoacid	peptide fragment of diphenylalanine	C18H20N2O3	17,28_313,1547m/z	313.155	17.2773	M+H	313.155	-0.0898157	84.65	9.20876e-09	4.90415e-07	2.02627	premium	varietal	100 - 4,47	120.081	5	EVEN
22					19,52_501,1392m/z	501.139	19.5161					1.48306e-08	7.388e-07	3.12337	premium	varietal	100 - 7,14
23	1	flavonols	fragment Isorhamnetin 3-glucoside (Isorhamnetin)	C16H12O7	20,33_317,0671m/z	317.067	20.3252	M+H	317.066	-4.72183		1.48362e-08	7.388e-07	2.40305	premium	varietal	100 - 13,3
24					19,72_1011,2575m/z	1011.26	19.7196					1.50563e-08	7.4015e-07	2.93161	premium	varietal	100 - 38,4
25	3	peptide	ala-asn-gln-ser	C15H26N6O8	17,02_419,1876m/z	419.188	17.0175	M+H	419.188	2.17882	85.69	1.69002e-08	8.10021e-07	2.30926	premium	varietal	100 - 5,21	380.9692; 163.1509	15	EVEN
26					2,41_274,1233n	313.085	2.40523					2.51638e-08	1.1625e-06	2.91163	varietal	premium	100 - 17 - 1,25
27	3	aminoacid derivate	N6,N6,N6-Trimethyl-L-lysine	C9H20N2O2	1,46_171,1494m/z	171.149	1.46102	M+H-H2O	171.149	-1.43306	92.31	2.73727e-08	1.17929e-06	2.36467	premium	varietal	100 - 3,11			EVEN
28	1	flavonols	fragment of kaempferol 3-glucoside		20,27_294,1470n	317.122	20.2688					2.82156e-08	1.18382e-06	2.48426	premium	varietal	100 - 4,19 - 0,988
29					18,23_472,2557m/z	472.256	18.2337					2.8404e-08	1.18382e-06	2.05317	premium	varietal	100 - 35,1
30					1,21_206,8862m/z	206.886	1.20837					2.94168e-08	1.18732e-06	2.50962	varietal	premium	100 - 0,545
31					1,25_298,9932m/z	298.993	1.24513					3.27234e-08	1.30702e-06	4.22385	premium	varietal	100 - 22,1
32					14,70_472,1603m/z	472.16	14.6971					3.37233e-08	1.33307e-06	4.6512	premium	varietal	100 - 15,5
33					1,21_379,7632n	418.732	1.20837					4.26955e-08	1.6209e-06	2.16164	varietal	premium	100
34	3	peptide	fragment Threo-phenylserine from peptide	C9H11NO3	3,03_182,0812m/z	182.081	3.02803	M+H	182.081	-0.209791	89.74	6.80822e-08	2.41066e-06	3.04152	premium	varietal	100			ODD
35	3	anthocyanins - pigments	catechin/epicatechin-ethyl-malvidin 3-(6''-p-coumaroyl)-glucoside	C49H47O20	20,52_955,2665m/z	955.266	20.5165	M+	955.266	-1.02545		6.85278e-08	2.41066e-06	4.00408	premium	varietal	100 - 20,4 - 4,54	809.2330; 647.1768; 519.1580; 357.1014	20
36	1	flavonols	fragment of Kaempferol-3-glucoside (kaempferol)	C15H10O6	20,26_287,0558m/z	287.056	20.2566	M+H	287.055	-2.69028	96.54	8.37632e-08	2.86767e-06	2.62859	premium	varietal	100 - 13 - 2,24
37	3	purine derivate	Hypoxanthine type	C5H4N4O	4,95_137,0459m/z	137.046	4.953	M+H	137.046	1.20623		1.04479e-07	3.42379e-06	29.6679	premium	varietal	100			EVEN
38					20,57_656,1983m/z	656.198	20.5656					1.11342e-07	3.53174e-06	5.70187	premium	varietal	100 - 15,2
39	3	peptide	isovalerylalanine, N-acetylisoleucine or N -acetyl-leucine	C8H15NO3	3,35_174,1124m/z	174.112	3.34927	M+H	174.112	0.245316	90.66	1.11404e-07	3.53174e-06	2.71865	premium	varietal	100	not fragment	15	ODD
40					12,36_561,1601m/z	561.16	12.3644					1.15143e-07	3.61887e-06	2.01279	premium	varietal	100 - 16 - 2,18
41					8,23_344,1107n	383.074	8.22945					1.23038e-07	3.79701e-06	2.75752	premium	varietal	100 - 11,6 - 2,96 - 0,107
42					1,21_208,8844m/z	208.884	1.20837					1.23782e-07	3.79701e-06	2.6243	varietal	premium	100
43	3	purine derivate	amino purine or adenine	C5H5N5	9,30_136,0628m/z	136.063	9.3035	M+H	136.062	-8.61081	99.15	1.53636e-07	4.60232e-06	2.14866	premium	varietal	100 - 7,98			ODD
44					17,12_983,1685m/z	983.168	17.1229					1.81553e-07	5.19509e-06	2.99227	premium	varietal	100 - 9,65
45	3	flavanols	flavanol glucoside	C27H30O16	15,77_575,1388m/z	575.139	15.7714	M+H-2H2O	575.14	1.19414	84.73	1.93417e-07	5.49357e-06	2.19421	premium	varietal	100 - 10,7 - 7,9
46					16,92_130,1229m/z	130.123	16.9194					2.04719e-07	5.68818e-06	2.5149	varietal	premium	100 - 7,9 - 0,102
47					17,67_137,0238m/z	137.024	17.6721					2.18061e-07	5.88822e-06	3.87803	varietal	premium	100 - 0,513
48					9,29_298,0970m/z	298.097	9.29125					2.35762e-07	6.32169e-06	22.7125	premium	varietal	100 - 8,52 - 2,48
49					2,08_367,1485n	406.111	2.08397					2.89995e-07	7.46275e-06	3.91686	varietal	premium	100 - 8,28
50					17,67_170,0217n	153.018	17.6721					2.97046e-07	7.59323e-06	3.85728	varietal	premium	100 - 0,226
51					20,76_655,1463m/z	655.146	20.7568					3.26308e-07	8.13968e-06	2.87224	premium	varietal	100 - 5,92
52					6,87_411,1861m/z	411.186	6.86575					3.64422e-07	8.78824e-06	8.0675	varietal	premium	100 - 9,31
53	3	peptide	asp-val-pro-pro	C23H30N4O2S	6,88_427,2171m/z	427.217	6.87803	M+H	427.219	3.71225	82.23	3.70529e-07	8.87968e-06	4.3724	varietal	premium	100 - 4,43			EVEN
54	3	peptide	Lysyl-valyl-valyl-allothr	C2039N5O6	5,25_428,2858m/z	428.286	5.24968	M+H-H2O	428.287	2.16206	89.17	3.96072e-07	9.24449e-06	2.1975	premium	varietal	100 - 14,7			ODD
55					14,36_417,1725m/z	417.172	14.3636					3.96549e-07	9.24449e-06	2.03332	premium	varietal	100 - 7,81
56					17,17_319,9686m/z	319.969	17.1719					5.62642e-07	1.25353e-05	2.27307	premium	varietal	100 - 15,8
57					9,39_343,0815m/z	343.081	9.38935					5.73309e-07	1.26338e-05	2.18149	premium	varietal	100 - 7,65
58					14,43_266,1001m/z	266.1	14.4323					5.84268e-07	1.2729e-05	2.59746	premium	varietal	100 - 7,51
59					5,34_240,1483n	241.155	5.33548					5.96606e-07	1.28518e-05	4.00931	varietal	premium	100 - 10,4 - 0,394 - 0,00577
60	3	anthocyanins - pigments	catechin/epicatechin-ethyl-malvidin 3-glucoside	C40H41O18	19,63_809,2293m/z	809.229	19.6338	M+	809.229	-0.680105		6.06064e-07	1.29826e-05	6.00112	premium	varietal	100 - 23,4	647.1768; 519.1560; 357.1014	20
61					14,51_391,2380m/z	391.238	14.5058					7.12064e-07	1.47585e-05	4.9211	premium	varietal	100 - 2,37
62					1,27_719,1636m/z	719.164	1.26967					7.39767e-07	1.48944e-05	3.16692	varietal	premium	100 - 20,7
63					18,75_529,1354m/z	529.135	18.7511					8.48151e-07	1.65083e-05	4.50304	premium	varietal	100 - 9,79
64					1,21_290,8473m/z	290.847	1.20837					8.81324e-07	1.68259e-05	3.14397	varietal	premium	100 - 0,984
65	3	aminoacid derivate	fragment of peptide of L-leucinamide or L-isoleucinamide	C6H14N2O	2,02_131,1182m/z	131.118	2.02267	M+H	131.118	-2.55203	93.7	8.82024e-07	1.68259e-05	2.13052	premium	varietal	100 - 1,07	114.0976; 103.0585	10	EVEN
66					3,95_211,1185m/z	211.119	3.9476					9.34266e-07	1.75604e-05	2.07436	premium	varietal	100 - 8,74
67	3	peptide	leu-gln-pro	C16H28N4O5	7,06_379,1948m/z	379.195	7.05705	M+Na	379.196	2.36075	83.78	1.02279e-06	1.85865e-05	2.18509	premium	varietal	100 - 2,52			EVEN
68					20,42_805,1981m/z	805.198	20.4233					1.03053e-06	1.86388e-05	5.8943	premium	varietal	100 - 15,8 - 0,412
69					14,22_321,0605m/z	321.061	14.2165					1.09539e-06	1.93554e-05	5.00865	premium	varietal	100 - 3,91
70	3	aminoacid derivate	fragment of peptide of L-leucinamide or L-isoleucinamide	C6H14N2O	6,04_131,1182m/z	131.118	6.03912	M+H	131.118	-2.70447	92.71	1.11904e-06	1.96827e-05	2.14281	premium	varietal	100	114.094	10	EVEN
71					17,67_331,0027m/z	331.003	17.6721					1.13544e-06	1.97848e-05	2.89279	varietal	premium	100 - 6,38 - 0,128
72					17,14_419,0441m/z	419.044	17.1351					1.13831e-06	1.97848e-05	2.19114	premium	varietal	100 - 1,08
73					1,26_293,0256m/z	293.026	1.25738					1.27029e-06	2.14571e-05	2.78002	varietal	premium	100
74					2,11_286,0924m/z	286.092	2.10848					1.29952e-06	2.16804e-05	2.34913	varietal	premium	100 - 24,7
75					11,30_585,3609m/z	585.361	11.3025					1.36403e-06	2.25439e-05	2.34804	premium	varietal	100 - 5,22
76					2,56_258,1568n	259.166	2.55972					1.57749e-06	2.54146e-05	3.14945	varietal	premium	100 - 26,3 - 3,66
77					6,90_153,0184m/z	153.018	6.90257					1.66688e-06	2.63023e-05	2.31377	premium	varietal	100 - 0,441
78	3	flavanols	flavanol glucoside	C21H20O11	20,09_448,1005n	471.09	20.0898	M+Na	471.09	1.1494	90.12	1.78327e-06	2.79091e-05	2.02038	premium	varietal	100 - 14,5 - 1,7	429.1592; 407.1088; 358.2317; 309.0441; 294.1535; 259.2106; 245.1314; 214.1216; 185.0440; 144.1097; 103.0355	20
79					9,77_359,1293m/z	359.129	9.77198					1.80468e-06	2.81293e-05	2.00988	premium	varietal	100 - 3,49
80	1	flavonols	isorhamnetin 3-glucoside	C22H22O12	20,33_478,1116n	501.101	20.3252	M+Na	501.1	-0.889277	86.91	1.82347e-06	2.83072e-05	2.18307	premium	varietal	100 - 12,9 - 0,787
81					19,44_519,0216m/z	519.022	19.4425					1.87934e-06	2.87096e-05	2.82741	premium	varietal	100 - 2,89
82					19,45_484,0755m/z	484.075	19.4548					1.9265e-06	2.91973e-05	8.08512	premium	varietal	100 - 7,22
83					5,02_408,2209m/z	408.221	5.02168					2.09103e-06	3.11284e-05	2.11817	premium	varietal	100
84					2,41_412,2028m/z	412.203	2.40523					2.0945e-06	3.11284e-05	2.31804	varietal	premium	100 - 7,48
85	3	peptide	leucyl-4-hydroxyproline; 4-hydroxyprolylleucine; isoleucyl-4-hydroxyproline; or 4-hydroxyprolylisoleucine;	C11H20N2O4	2,31_209,1277m/z	209.128	2.31205	M+H-2H2O	209.128	-0.889277	87.15	2.12298e-06	3.14298e-05	4.13542	premium	varietal	100			EVEN
86					19,80_631,1661m/z	631.166	19.8005					2.27206e-06	3.29481e-05	4.64231	premium	varietal	100 - 10,2
87					8,95_424,2089m/z	424.209	8.94548					2.95307e-06	4.11752e-05	2.68584	premium	varietal	100 - 25,1
88					19,45_303,0522m/z	303.052	19.4548					3.09806e-06	4.2885e-05	3.14784	premium	varietal	100 - 11 - 1,5 - 0,0451 - 0,00035
89	1	flavonols	kaempferol 3-glucoside	C21H20O11	20,26_448,1009n	471.09	20.2566	M+Na	471.09	-0.474093	87.15	3.13614e-06	4.31767e-05	4.23714	premium	varietal	100 - 11 - 1,34 - 0,0275
90					7,58_235,1446m/z	235.145	7.58192					3.33095e-06	4.54524e-05	2.25699	premium	varietal	100 - 1,28
91					20,35_851,2417m/z	851.242	20.3497					3.41375e-06	4.60901e-05	6.0922	premium	varietal	100 - 10,6 - 1,12
92					2,41_395,0832m/z	395.083	2.40523					3.89129e-06	5.01359e-05	2.73828	varietal	premium	100 - 5,6
93					21,92_289,1776m/z	289.178	21.9169					4.11422e-06	5.1893e-05	2.5674	varietal	premium	100 - 8,85
94					1,26_154,1341m/z	154.134	1.25738					4.2576e-06	5.35254e-05	2.87065	varietal	premium	100 - 3,58
95					1,16_84,9114m/z	84.9114	1.1642					4.43948e-06	5.52684e-05	5.08658	varietal	premium	100
96					21,24_315,1781m/z	315.178	21.2375					4.48616e-06	5.5286e-05	2.01921	varietal	premium	100 - 0,784
97					17,11_500,5718m/z	500.572	17.1106					4.69639e-06	5.63746e-05	3.78027	premium	varietal	100
98					8,58_482,2721m/z	482.272	8.57518					4.82909e-06	5.75048e-05	2.27052	premium	varietal	100 - 11,2
99					6,95_373,2453m/z	373.245	6.9467					4.90884e-06	5.80937e-05	146.796	varietal	premium	100 - 14,2 - 0,918
100					17,77_428,2151m/z	428.215	17.7701					5.2214e-06	6.08536e-05	3.56162	premium	varietal	100
101	3	aminoacid derivate	Acetyl-L-Methionine or Acetyl-D-Methionine	C7H13NO3S	12,35_156,0478m/z	156.048	12.3521	M+H-2H2O	156.048	-0.595923	90.09	6.17054e-06	6.97941e-05	2.21707	premium	varietal	100 - 3,54			ODD
102					8,80_307,0796m/z	307.08	8.80318					6.53105e-06	7.19612e-05	2.09109	premium	varietal	100 - 13
103	3	flavonols	flavonol ( fragment of flavonol diglucoside)	C15H10O8	19,44_301,0353m/z	301.035	19.4425	M+H-H2O	301.034	-3.29433	96.74	6.91249e-06	7.55131e-05	2.15265	premium	varietal	100 - 17,3
104					4,58_528,1921m/z	528.192	4.58273					7.23978e-06	7.79777e-05	4.38217	premium	varietal	100 - 12,1
105	1	anthocyanins	delphinidin 3,5-O-diglucoside	C27H30O17	8,58_627,1572m/z	627.157	8.57518	M+	627.156	1.75	79.2	7.39947e-06	7.94744e-05	2.37028	premium	varietal	100 - 10,7	499.1189; 467.2102; 319.0814; 303.0633; 301.0743; 259.0656; 163.0488; 159.0056	20
106					6,29_597,2000m/z	597.2	6.2917					7.44106e-06	7.96979e-05	3.50676	premium	varietal	100 - 4,78
107	3	peptide	lys-thr-pro-pro	C20H35N5O6	14,40_442,2665m/z	442.267	14.3955	M+H	442.266	-1.22123	91.66	8.38176e-06	8.80151e-05	2.45224	premium	varietal	100 - 17,9			ODD
108					1,77_186,1068m/z	186.107	1.77003					8.89376e-06	9.19192e-05	2.02782	varietal	premium	100 - 8,38
109					20,54_847,2104m/z	847.21	20.541					9.63938e-06	9.73453e-05	10.7837	premium	varietal	100 - 14,9
110					20,52_301,2281m/z	301.228	20.5165					9.89809e-06	9.9094e-05	10.7706	varietal	premium	100 - 14,4 - 1,33
111					4,15_386,2148m/z	386.215	4.1511					1.00127e-05	9.99799e-05	4.5884	varietal	premium	100
112	3	flavanols	flavanol diglucoside	C27H30O17	17,86_626,1492n	649.138	17.8633	M+Na	649.138	-0.691728	81.28	1.03217e-05	0.000102003	2.42408	premium	varietal	100 - 10,9 - 2,69
113	3	anthocyanins	fragment of degradation product of anthocyanin diglucoside	C27H30O18	17,47_665,1341m/z	665.134	17.4686	M+Na	665.133	-1.6831		1.16954e-05	0.000112674	5.14232	premium	varietal	100 - 14,7	481.098	10
114					2,26_277,1761m/z	277.176	2.26303					1.46184e-05	0.00013605	3.57731	varietal	premium	100 - 7,28 - 0,621
115					3,59_303,1554m/z	303.155	3.5896					1.78095e-05	0.000160838	3.77706	varietal	premium	100 - 9,35 - 0,963
116					20,65_698,2097m/z	698.21	20.6514					1.84084e-05	0.000165692	4.82475	premium	varietal	100 - 9,48
117					7,46_329,0647m/z	329.065	7.4642					1.8705e-05	0.000167185	2.2612	premium	varietal	100 - 11,4
118					19,20_685,2269m/z	685.227	19.2023					1.95591e-05	0.000172804	3.25563	varietal	premium	100 - 11,5 - 1,01
119					18,50_395,1096m/z	395.11	18.4986					2.06339e-05	0.000179995	2.09035	premium	varietal	100 - 7,17
120	3	peptide	Pro-arg or Arg-pro	C11H21N5O3	4,98_294,1551m/z	294.155	4.97752	M+Na	294.154	-3.37007	89.24	2.27594e-05	0.000193055	2.45731	premium	varietal	100 - 3,29	230.145	15	ODD
121					14,43_289,1261m/z	289.126	14.4323					2.29086e-05	0.000193055	4.61649	varietal	premium	100 - 2,18
122	3	peptide	Dnp-Asn-Gln or fragment from oligopeptide		15,57_130,0655m/z	130.066	15.5678					2.57658e-05	0.000211238	2.34518	varietal	premium	100 - 4,49
123					12,56_389,2761m/z	389.276	12.5557					2.78678e-05	0.000226065	2.15385	premium	varietal	100 - 3,13
124					17,12_657,1321m/z	657.132	17.1229					2.79458e-05	0.000226065	3.69799	premium	varietal	100 - 14,5
125				C25H30O13	11,38_561,1587m/z	561.159	11.3834	M+Na	561.158	-1.32562	92.68	3.00666e-05	0.000240682	2.45944	premium	varietal	100 - 20,1 - 5,52
126	3	peptide	Ala-leu-ala-pro or ala-leu.val-ser	C17H30N4O5	11,20_371,2289m/z	371.229	11.2043	M+H	371.229	0.105665	85.45	3.19152e-05	0.000251283	2.07546	premium	varietal	100 - 5,99			EVEN
127					20,63_805,1989m/z	805.199	20.6268					3.29465e-05	0.000256246	7.93529	premium	varietal	100 - 19,8 - 0,708
128					3,63_478,2021m/z	478.202	3.62642					3.47389e-05	0.00026964	2.58675	varietal	premium	100 - 8,15
129					5,37_393,2002m/z	393.2	5.37227					3.64035e-05	0.000280855	2.16355	premium	varietal	100 - 10,5
130	3	flavonols	flavonol glucoside ( fragment of flavonol diglucoside)	C21H20O12	19,44_464,0958n	487.085	19.4425	M+Na	487.085	0.442357	94.59	3.65091e-05	0.000281104	2.52549	premium	varietal	100 - 18,9 - 7,15 - 0,35
131					20,34_317,9751m/z	317.975	20.3375					3.78352e-05	0.000287899	2.96745	premium	varietal	100 - 8,79
132	3	peptide	Tnp-Gln or fragment from oligopeptide	C11H11N5O9	18,25_358,0637m/z	358.064	18.246	M+H	358.063	-2.00447	86.66	4.17542e-05	0.000310274	2.28237	premium	varietal	100 - 1,64			ODD
133					20,45_303,1229m/z	303.123	20.4478					4.74794e-05	0.000339653	2.21576	varietal	premium	100 - 12 - 6,68
134					21,43_320,1259n	343.116	21.4289					4.83994e-05	0.00034559	4.30316	varietal	premium	100 - 11 - 0,628
135					16,92_130,2198m/z	130.22	16.9194					5.07584e-05	0.00035909	2.70893	varietal	premium	100
136	3	anthocyanins - pigments	catechin/epicatechin-ethyl-malvidin 3-glucoside	C40H41O18	19,87_809,2295m/z	809.23	19.8741	M+	809.229	-0.992013		5.36182e-05	0.000373805	2.37641	premium	varietal	100 - 22,4 - 0,404	647.1734; 519.1588; 357.1019	20
137					10,33_423,2593m/z	423.259	10.3336	M+				5.40798e-05	0.000376338	2.68526	premium	varietal	100
138					2,39_387,2231n	426.191	2.39298					5.47548e-05	0.000379662	3.01508	varietal	premium	100 - 16,9 - 0,367
139					19,47_861,1883m/z	861.188	19.467					6.17335e-05	0.000414532	2.16526	premium	varietal	100 - 20,4
140	3	peptide	leu-leu-asn or ile-ile-asn	C16H30N4OS	3,92_341,2176m/z	341.218	3.92308	M+H-H2O	341.218	2.27058	88.56	7.1433e-05	0.000463453	3.70504	varietal	premium	100 - 8,39			EVEN
141					10,90_358,2097m/z	358.21	10.8953					7.53874e-05	0.000484194	317.718	varietal	premium	100 - 16,3 - 1,56
142	3	peptide	Leu-Leu-Tyr	C21H33N3O5	4,19_430,2284m/z	430.228	4.18788	M+Na	430.232	7.69136	92.28	8.0737e-05	0.000512543	3.18114	premium	varietal	100 - 18,8			ODD
143	3	peptide	leu-val-ser	C14H27N3O5	3,92_282,1820m/z	282.182	3.92308	M+H-2H2O	282.181	-2.86998	95.01	8.37376e-05	0.000526117	63.6709	varietal	premium	100 - 12,8 - 0,568			ODD
144					19,45_403,0500m/z	403.05	19.4548					8.84488e-05	0.000548059	5.12982	premium	varietal	100
145					3,92_224,0902n	247.079	3.92308					8.96846e-05	0.000552869	4.59167	varietal	premium	100 - 7,09 - 0,838
146					19,45_951,1790m/z	951.179	19.4548					9.01017e-05	0.000553827	23.9491	premium	varietal	100 - 28,1
147					2,41_441,1553m/z	441.155	2.40523					9.40347e-05	0.000570513	2.46568	varietal	premium	100 - 80,7 - 19,5
148					17,67_169,0490m/z	169.049	17.6721					9.66117e-05	0.000582462	6.07225	varietal	premium	100
149					17,62_487,1233m/z	487.123	17.6157					9.69167e-05	0.000583103	2.94648	premium	varietal	100 - 8,52 - 0,647
150	3	aminoacid derivate	4(hydroxymethyl)proline or Oxo-L-leucine		12,36_110,0604m/z	110.06	12.3644	M+H-2H2O	110.06	-3.11735	94.68	9.76147e-05	0.000585746	3.14475	premium	varietal	100 - 2,18
151					19,86_327,0498m/z	327.05	19.8618					0.000103965	0.0006133	2.42643	premium	varietal	100 - 9,09
152	3	peptide	Dnp-Asn-Gln or fragment from oligopeptide		15,56_198,0234m/z	198.023	15.5556					0.000105183	0.000618576	2.3183	varietal	premium	100 - 3,84
153					8,67_331,2109n	370.173	8.66835					0.000109983	0.000643839	2.1228	varietal	premium	100 - 7,78
154					11,85_358,2212n	397.186	11.8518				90.42	0.000110404	0.00064532	4.59238	varietal	premium	100 - 10,7
155					9,17_463,1790m/z	463.179	9.17355					0.000118166	0.000679303	2.60212	premium	varietal	100
156					4,02_189,0759m/z	189.076	4.02113					0.000118639	0.00067998	2.74864	varietal	premium	100
157					1,88_176,0540m/z	176.054	1.88042					0.000125421	0.000714581	3.3536	varietal	premium	100 - 5,74
158					20,45_859,2093m/z	859.209	20.4478					0.000137329	0.000769844	2.18083	premium	varietal	100 - 14,7
159					15,62_506,2606m/z	506.261	15.6169					0.000144131	0.00079748	7.55103	varietal	premium	100 - 19,9
160					20,35_423,1153m/z	423.115	20.3497					0.00014638	0.000806431	2.26927	varietal	premium	100
161					1,92_83,0131m/z	83.0131	1.9172					0.000146712	0.000807103	2.40545	varietal	premium	100 - 36,7
162					14,97_206,0821m/z	206.082	14.9693					0.000152168	0.000829973	2.63867	varietal	premium	100 - 18,3
163					9,08_487,2511m/z	487.251	9.07547					0.00015379	0.00083644	15.1558	varietal	premium	100 - 9,4
164					6,29_613,1751m/z	613.175	6.2917					0.000157076	0.000849489	10.2323	premium	varietal	100 - 24,9
165					7,00_105,0701m/z	105.07	6.99573					0.000170314	0.000905554	3.57107	varietal	premium	100 - 3,2
166					20,63_572,3429m/z	572.343	20.6268					0.000171344	0.000907457	2.20561	premium	varietal	100 - 68,3
167					2,31_275,1618m/z	275.162	2.31205					0.000173559	0.000916651	2.92583	premium	varietal	100 - 4,21
168					14,06_472,1604m/z	472.16	14.062					0.000181535	0.000945752	3.60944	premium	varietal	100 - 10,8
169					2,95_304,9963m/z	304.996	2.95448					0.000186618	0.000964373	3.43739	varietal	premium	100
170					11,83_286,0731m/z	286.073	11.8273					0.000196261	0.00100339	2.62833	varietal	premium	100
171					7,24_143,1184m/z	143.118	7.2361					0.000214159	0.00107086	3.38324	varietal	premium	100 - 6
172					1,92_90,0377m/z	90.0377	1.9172					0.000214899	0.00107292	4.83735	premium	varietal	100
173					18,65_253,1049m/z	253.105	18.6531					0.000215773	0.00107588	3.10284	varietal	premium	100 - 6,32
174					1,25_323,0370m/z	323.037	1.24513					0.000229436	0.00112788	2.80768	varietal	premium	100 - 21,2
175					20,46_209,0450m/z	209.045	20.4601					0.00023312	0.00114063	2.29059	varietal	premium	100 - 2,9
176					14,94_561,1597m/z	561.16	14.9374					0.00024051	0.00116883	2.30147	premium	varietal	100 - 9,7
177					1,87_124,0395m/z	124.04	1.86815					0.000241493	0.00117212	2.06612	premium	varietal	100 - 29,8
178					3,96_160,0375n	125.024	3.95987					0.000253152	0.00121792	3.38701	varietal	premium	100 - 4,38
179					3,81_585,1430m/z	585.143	3.80543					0.000268529	0.00127104	9.57086	premium	varietal	100 - 6,29
180					2,78_303,1554m/z	303.155	2.77545					0.000268834	0.00127104	5.70953	varietal	premium	100 - 7,45 - 0,579
181					21,02_447,2200m/z	447.22	21.0217					0.000272373	0.00128145	2.65231	varietal	premium	100 - 4,6
182					20,27_633,1588m/z	633.159	20.2688					0.0002796	0.00130425	5.85688	premium	varietal	100 - 7,12
183					17,46_137,0239m/z	137.024	17.4563					0.000288444	0.00133592	5.62879	varietal	premium	100
184	3	peptide	Pro-His or His-pro	C11H16N4O3	1,88_235,1195m/z	235.12	1.88042	M+H-H2O	235.119	-2.51488	95.2	0.000300622	0.00137554	2.71288	varietal	premium	100 - 9,73			EVEN
185					13,72_472,2766m/z	472.277	13.7161					0.000304152	0.00138343	59.1939	varietal	premium	100 - 10
186					16,26_130,1231m/z	130.123	16.2643					0.000313049	0.00141384	4.37559	varietal	premium	100 - 2,05
187					4,26_186,0576m/z	186.058	4.25657					0.000321036	0.0014358	2.08463	varietal	premium	100
188					9,70_387,2716m/z	387.272	9.6984					0.000329272	0.00146809	2.1402	premium	varietal	100 - 4,53
189					2,41_84,3781m/z	84.3781	2.40523					0.000344018	0.00151446	2.45165	varietal	premium	100
190					16,50_642,1212n	665.112	16.4998					0.000348391	0.00152845	2.01876	premium	varietal	100 - 14,1 - 0,69
191					4,15_113,1076m/z	113.108	4.1511					0.000349321	0.00153078	16.0324	varietal	premium	100
192					4,69_494,2066m/z	494.207	4.68818					0.000358615	0.00156218	3.76423	varietal	premium	100 - 9,34
193	3	anthocyanins	peonidin acetyl glucoside	C24H25O12	9,39_505,1327m/z	505.133	9.38935	M+	505.135	-3.69219		0.000366897	0.00158248	2.35583	premium	varietal	100	not fragment	20
194					20,37_134,0972m/z	134.097	20.3742					0.000392036	0.00166469	2.97756	varietal	premium	100 - 19,7
195					11,66_440,1939m/z	440.194	11.6605					0.000405229	0.00170186	2.48834	premium	varietal	100
196					1,63_587,1585m/z	587.158	1.62778					0.000417356	0.00173837	2.20912	premium	varietal	100 - 5,74
197					14,97_91,0544m/z	91.0544	14.9693					0.000418699	0.00174127	2.02542	varietal	premium	100
198	3	peptide	fragment of Dnp-Asn-Gln or fragment from oligopeptide		15,57_146,0604m/z	146.06	15.5678					0.000455902	0.00185003	2.02687	varietal	premium	100 - 4,71
199					2,60_424,1934m/z	424.193	2.59648					0.000465957	0.00188069	2.29158	premium	varietal	100 - 2,82
200					5,85_545,1980m/z	545.198	5.84785					0.000490692	0.00196604	2.14321	premium	varietal	100 - 17
201					1,97_123,0550m/z	123.055	1.97362					0.000495964	0.00197889	3.09862	premium	varietal	100
202					9,66_391,2366m/z	391.237	9.66163					0.000508236	0.00201319	2.05575	premium	varietal	100 - 7,86
203	3	anthocyanins	delphinidin glucoside	C21H20O12	19,15_465,1028m/z	465.103	19.1459	M+	465.103	1.09708	83.97	0.000603991	0.00230212	2.36735	premium	varietal	100 - 8,6
204					1,22_251,0321m/z	251.032	1.22062					0.000608922	0.00231172	2.49906	varietal	premium	100
205					14,34_475,2111m/z	475.211	14.3391					0.000619017	0.00234077	2.12592	premium	varietal	100 - 6,66
206					3,94_358,0819n	381.071	3.93533					0.000648725	0.00242206	2.2808	varietal	premium	100 - 17,7 - 2,32
207					14,61_537,2655m/z	537.266	14.6113					0.000667978	0.00247467	14.6079	varietal	premium	100 - 12,4
208					18,64_194,0951n	195.102	18.6408					0.000677536	0.00250282	4.3514	varietal	premium	100
209					1,60_1023,2435m/z	1023.24	1.60327					0.000684925	0.00252254	2.00894	varietal	premium	100 - 37,3
210					6,22_549,2775m/z	549.278	6.21815					0.000731815	0.00264224	10.4515	varietal	premium	100 - 13,6
211	3	peptide	asn-leu , leu-asn, ile-asn or asn-ile or fragment from oligopeptide	C10H19N3O4	9,72_228,1346m/z	228.135	9.72293	M+H-H2O	228.134	-1.29279	87.78	0.0007517	0.00269878	2.9207	varietal	premium	100			ODD
212					13,18_531,2761m/z	531.276	13.1788					0.000757593	0.00270979	2.59227	varietal	premium	100
213	3	peptide	Gly-Phe or Phe-Gly	C11H14N2O3	8,62_223,1082m/z	223.108	8.62422	M+H	223.108	-2.01901	87.42	0.000770604	0.00274353	7.33311	varietal	premium	100			EVEN
214	3	flavonols	flavonol diglucoside	C27H30O16	19,44_633,1432m/z	633.143	19.4425	M+Na	633.143	-0.117236	85.96	0.0007732	0.00275022	18.004	premium	varietal	100 - 19,9
215	3	peptide	Dnp-Asn-Gln or fragment from oligopeptide		15,58_144,0811m/z	144.081	15.5801					0.000798634	0.002812	2.34736	varietal	premium	100 - 3,25
216					16,92_214,0760m/z	214.076	16.9194					0.000819793	0.00286806	3.56638	varietal	premium	100 - 2,83
217					12,39_369,0492m/z	369.049	12.3889					0.000830057	0.00289341	2.00789	varietal	premium	100
218					2,08_117,0720m/z	117.072	2.08397					0.000864362	0.00296979	2.00107	premium	varietal	100
219					16,91_673,1766m/z	673.177	16.9071					0.000877639	0.00301002	2.14445	premium	varietal	100 - 16,6 - 2,58
220					17,12_740,1158m/z	740.116	17.1229					0.000945194	0.00318338	3.92849	premium	varietal	100 - 5,71
221					10,08_330,2024m/z	330.202	10.081					0.000961622	0.0032231	Infinity	varietal	premium	100
222					3,72_329,1928m/z	329.193	3.7196					0.00100856	0.00335403	2.7945	varietal	premium	100 - 9,97 - 19,8
223					19,20_669,2520m/z	669.252	19.2023					0.0010183	0.00338055	2.83548	varietal	premium	100 - 7,77
224					2,44_414,1363n	437.126	2.442					0.00104981	0.00345228	2.08343	premium	varietal	100 - 5,92 - 1,49 - 0,577
225					4,26_466,1915m/z	466.191	4.25657					0.00107072	0.0034911	2.13116	varietal	premium	100 - 23
226					20,44_482,1807n	505.17	20.4356					0.00108022	0.00351611	10.3056	varietal	premium	100 - 19,7 - 3,45
227					3,97_81,0336m/z	81.0336	3.97212					0.00111732	0.00359416	8.60308	varietal	premium	100 - 0,733
228					17,30_336,1916m/z	336.192	17.3019					0.00125117	0.00390673	25.103	varietal	premium	100 - 9,15
229					9,09_418,1976m/z	418.198	9.08772					0.00127541	0.00394705	30.8449	varietal	premium	100 - 25,8 - 1,61
230	3	peptide	ala-val-asp-his or fragment from oligopeptide	C18H28N6O7	21,03_463,1926m/z	463.193	21.0339	M+Na	463.192	-2.1217	79.03	0.00128628	0.00397427	4.41107	varietal	premium	100			EVEN
231					3,94_127,0153m/z	127.015	3.93533					0.00133419	0.00408787	2.07329	varietal	premium	100 - 0,605
232	3	peptide	ala-val-pro-pro	C18H30N4O5	4,29_365,2179m/z	365.218	4.29337	M+H-H2O	365.218	1.18586	79.97	0.00135129	0.00411873	530.805	varietal	premium	100			EVEN
233					4,47_329,1459m/z	329.146	4.47238					0.00135762	0.00413145	6.72836	varietal	premium	100 - 11,3
234					17,12_740,6167m/z	740.617	17.1229					0.00139845	0.00420894	4.77341	premium	varietal	100
235					5,69_186,1138m/z	186.114	5.69328					0.00146637	0.00435863	2.25368	premium	varietal	100
236					4,16_373,2183m/z	373.218	4.16337					0.00156329	0.00457228	2.0157	varietal	premium	100
237					21,55_175,0758m/z	175.076	21.5466					0.00158311	0.0046023	2.18691	varietal	premium	100 - 2,1
238					20,64_599,0673m/z	599.067	20.6391					0.00164624	0.00473058	2.45444	premium	varietal	100 - 10,1
239					9,96_508,2314m/z	508.231	9.96327					0.00171785	0.00487194	2.76359	varietal	premium	100 - 7,26
240					17,67_105,0700m/z	105.07	17.6721					0.00173929	0.0049146	2.57639	varietal	premium	100 - 0,594
241					7,81_504,2656m/z	504.266	7.81008					0.00177024	0.00497159	2.31337	premium	varietal	100 - 9,02 - 0,566
242	3	peptide	Tyr-gln or Gln-tyr	C14H19N3O5	9,29_310,1402m/z	310.14	9.29125	M+H	310.14	-1.28781	83.39	0.00181827	0.00508529	10.8672	varietal	premium	100			ODD
243	3	peptide	leu-leu-ser	C15H29N3O5	8,71_314,2078m/z	314.208	8.70513	M+H-H2O	314.207	-1.22818	85.6	0.00182405	0.00509773	2.62558	varietal	premium	100 - 3,26			ODD
244					3,95_473,1446m/z	473.145	3.9476					0.00183333	0.00511995	Infinity	varietal	premium	100 - 3,81
245					9,72_409,2067m/z	409.207	9.72293					0.00187251	0.00519907	2.44121	varietal	premium	100 - 6,27
246					7,13_382,2449m/z	382.245	7.12575					0.00194226	0.00534628	2.28994	premium	varietal	100 - 7,57
247	3	aminoacid derivate	N6-Methyllysine or Methyl -Lysine	C7H16N2O2	11,82_143,1179m/z	143.118	11.815	M+H-H2O	143.118	0.258589	96.22	0.00195879	0.00538403	44.3865	varietal	premium	100 - 5,17			EVEN
248	3	peptide	leu-asp-gly	C12H21N3O6	7,81_304,1499m/z	304.15	7.81008	M+H	304.15	1.39519	94.15	0.0020383	0.00552265	2.41792	premium	varietal	100 - 10,1			ODD
249	3	peptide	ala-leu-thr-pro	C18H32N4O6	8,40_423,2229m/z	423.223	8.39618	M+Na	423.222	-2.41435	88.79	0.00224685	0.00590895	3.05594	premium	varietal	100 - 11,3			EVEN
250					1,52_852,2249m/z	852.225	1.52232					0.00225323	0.00591234	4.18425	premium	varietal	100 - 17
251	3	peptide	Dnp-Asn-Gln or fragment from oligopeptide	C15H18N6O9	15,56_426,1119n	449.101	15.5556	M+Na	449.103	3.85846	98.11	0.00226929	0.00594588	6.37844	varietal	premium	100 - 17,6 - 3,09			EVEN
252					2,20_157,0600m/z	157.06	2.20173					0.00232497	0.00603168	2.04564	premium	varietal	100 - 8,24
253	3	peptide	Pro-ala or Ala-Pro	C8H14N2O3	5,35_169,0974m/z	169.097	5.34773	M+H-H2O	169.097	-1.1299	96.21	0.00234959	0.0060791	3.51655	varietal	premium	100 - 6,43 - 0,0688			EVEN
254					20,52_171,1868m/z	171.187	20.5165					0.00235523	0.00608139	148.148	varietal	premium	100 - 2,81
255					9,09_332,1706m/z	332.171	9.08772					0.0024006	0.00616118	22.6406	varietal	premium	100 - 10,7
256	3	peptide	Phe-Gly or Gly-Phe or fragment from oligopeptide	C11H14N2O3	9,33_223,1083m/z	223.108	9.328	M+H	223.108	-2.54566	87.42	0.00246563	0.00628601	3.61191	varietal	premium	100			EVEN
257					1,51_676,1924m/z	676.192	1.51005					0.00258759	0.00650609	2.18826	premium	varietal	100 - 13,8
258					1,52_928,3149m/z	928.315	1.52232					0.00262802	0.00655191	17.3702	varietal	premium	100 - 12,1
259	3	peptide	ala-val-asp-pro	C17H28N4O7	8,82_400,1941n	423.183	8.81548	M+Na	423.186	5.07625	84.57	0.00263502	0.00656147	2.30417	premium	varietal	100 - 5,1	341.0068; 317.9655; 287.0627; 247.0474; 220.9700; 201.0854; 139.0366; 120.0845	15	EVEN
260	3	peptide	leu-leu-gly	C14H27N3O4	12,72_284,1972m/z	284.197	12.7225	M+H-H2O	284.197	-1.21287	84.01	0.00264165	0.00657307	4.56295	varietal	premium	100			ODD
261					3,95_207,0516m/z	207.052	3.9476					0.0026446	0.00657382	41.8595	varietal	premium	100
262					20,45_275,1281m/z	275.128	20.4478					0.00265438	0.00658764	4.11911	varietal	premium	100 - 7,38
263					6,96_103,0545m/z	103.055	6.95895					0.00275458	0.00677057	327.688	varietal	premium	100
264					21,62_289,1402m/z	289.14	21.6202					0.00276281	0.00678371	2.47276	varietal	premium	100 - 3,17
265					4,76_406,1762m/z	406.176	4.76172					0.00293383	0.0070751	2.0174	varietal	premium	100 - 27
266					15,56_232,0063m/z	232.006	15.5556					0.00294787	0.00708902	2.81867	varietal	premium	100
267	3	peptide	leu-leu, ile-ile or cylo(leu-leu)	C12H24N2O3	7,16_227,1758m/z	227.176	7.16253	M+H ; M+H-H2O	227.175	-1.62316	95.68	0.0029647	0.00711375	4.05024	varietal	premium	100 - 9,87 - 0,507	209,2239; 196,1828; 178,1661; 156,1437; 128,1441; 110,1281	20	EVEN
268					3,54_241,1299m/z	241.13	3.54055					0.00297888	0.00713439	2.13349	varietal	premium	100
269					19,52_348,1477m/z	348.148	19.5161					0.00297914	0.00713439	2.38818	varietal	premium	100 - 37,8 - 3,05
270					15,19_621,1608m/z	621.161	15.1852					0.00303306	0.00724152	2.55096	premium	varietal	100 - 11,5 - 0,422
271					17,90_267,0834m/z	267.083	17.9001					0.00318342	0.00751205	5.94826	varietal	premium	100
272					4,27_701,2104m/z	701.21	4.26882					0.0032248	0.00757996	26.9316	premium	varietal	100
273					19,58_330,1815m/z	330.181	19.5847					0.00323422	0.00759414	2.28135	varietal	premium	100
274					2,21_103,0387m/z	103.039	2.214					0.00328267	0.007675	2.09825	premium	varietal	100
275					10,98_360,1533m/z	360.153	10.9762					0.00353902	0.00812723	10.5638	varietal	premium	100
276					20,45_207,0656m/z	207.066	20.4478					0.00361509	0.00821673	4.51249	varietal	premium	100 - 8,55
277					1,23_112,0870m/z	112.087	1.23287					0.00365265	0.00827757	2.26814	varietal	premium	100 - 0,831
278					1,69_141,1024m/z	141.102	1.68912					0.00372316	0.00836574	5.06719	varietal	premium	100
279					3,92_244,5726m/z	244.573	3.92308					0.00379738	0.0084852	247.053	varietal	premium	100
280					12,77_198,1348m/z	198.135	12.7715					0.00380249	0.00849167	7.39985	varietal	premium	100
281					21,20_200,1187m/z	200.119	21.2007					0.00380927	0.00850184	6.92765	varietal	premium	100 - 15,7
282					17,62_325,0728m/z	325.073	17.6157					0.00392427	0.00868175	2.35316	premium	varietal	100
283					19,45_252,0287m/z	252.029	19.4548					0.00411221	0.00896915	2.32772	premium	varietal	100 - 2,11
284					1,27_342,1394m/z	342.139	1.26967					0.00426407	0.00916136	2.7134	premium	varietal	100
285					4,99_135,0337m/z	135.034	4.9898					0.00430063	0.00921768	2.31935	premium	varietal	100
286					1,25_170,1294m/z	170.129	1.24513					0.00439902	0.00938883	2.33929	varietal	premium	100
287	3	peptide	Phe-tyr or Tyr-Phe fragment from oligopeptide	C18H20N2O4	18,93_293,1278m/z	293.128	18.9302	M+H-2H2O	293.128	2.38815	86.47	0.00440867	0.0093914	6.76892	varietal	premium	100 - 6,97			EVEN
288					3,84_569,1689m/z	569.169	3.8422					0.00442259	0.00941059	7.67801	premium	varietal	100 - 3,53
289					2,49_646,3043m/z	646.304	2.49102					0.00444723	0.00943532	2.01811	varietal	premium	100 - 22
290					5,31_110,0243m/z	110.024	5.31098					0.00455519	0.00958386	2.68379	premium	varietal	100
291					18,93_155,0344m/z	155.034	18.9302					0.00455901	0.00958386	4.11614	varietal	premium	100
292					7,21_106,0653m/z	106.065	7.21155					0.00466692	0.00973598	2.03883	varietal	premium	100
293					1,20_258,7994m/z	258.799	1.1961					0.00473494	0.00984575	3.62928	varietal	premium	100
294					5,43_243,1701m/z	243.17	5.42868					0.0047574	0.00988173	3.12167	varietal	premium	100 - 7,02
295					3,24_197,0033n	180	3.24383					0.00495153	0.0101747	3.60897	varietal	premium	100
296					8,88_365,1447m/z	365.145	8.88415					0.00499337	0.0102259	3.45369	varietal	premium	100 - 5,51
297					3,64_393,1367m/z	393.137	3.63867					0.00499512	0.0102259	17.3361	varietal	premium	100 - 10,3
298					20,90_256,1335m/z	256.134	20.8991					0.00507652	0.0103264	2.7175	varietal	premium	100 - 21,7
299					18,69_149,0967m/z	149.097	18.6899					0.00510976	0.0103501	5.14146	varietal	premium	100
300	3	aminoacid derivate	N6-Methyllysine or Methyl -Lysine	C7H16N2O2	5,47_143,1185m/z	143.118	5.46545	M+H-H2O	143.118	-4.04004	91.49	0.00512683	0.0103677	5.89706	varietal	premium	100			EVEN
301	3	peptide	ile-gln, gl-ile, leu-gln or gln-leu fragment from oligopeptide	C11H21N3O4	17,67_242,1502m/z	242.15	17.6721	M+H-H2O	242.15	-0.983135	85.07	0.0053019	0.0106605	2.95339	premium	varietal	100 - 31,5			ODD
302					21,05_221,0458m/z	221.046	21.0462					0.00536943	0.0107558	8.26598	varietal	premium	100
303					4,95_166,0397m/z	166.04	4.953					0.0053774	0.0107615	2.95372	premium	varietal	100
304	3	peptide	ala-leu-thr-pro	C18H32N4O6	4,87_423,2234m/z	423.223	4.86717	M+Na	423.222	-3.61529	85.74	0.00564211	0.011163	13.543	varietal	premium	100 - 7,49			EVEN
305					5,95_473,3083m/z	473.308	5.94593					0.00573733	0.011299	2.78488	premium	varietal	100 - 5,39
306					8,23_369,2489m/z	369.249	8.22945					0.00578539	0.0113644	3.56138	varietal	premium	100 - 9,45
307					2,39_467,1531m/z	467.153	2.39298					0.00589311	0.0115228	2.26286	varietal	premium	100 - 14,9
308					19,90_199,0755m/z	199.076	19.8986					0.00592811	0.0115618	2.64972	varietal	premium	100 - 4,34
309					5,68_185,0784m/z	185.078	5.68103					0.00597043	0.0116148	3.37123	premium	varietal	100
310					4,83_415,0994m/z	415.099	4.83038					0.00605636	0.0117461	2.02308	varietal	premium	100 - 25,2
311					21,14_144,0818m/z	144.082	21.1394					0.00622879	0.0120078	2.95596	varietal	premium	100 - 2,89
312					15,17_631,1660m/z	631.166	15.173					0.00635165	0.0121591	2.53626	premium	varietal	100 - 17,4
313					16,26_641,1355m/z	641.135	16.2643					0.00645452	0.0122824	2.09091	premium	varietal	100 - 4,11
314					20,16_379,0821m/z	379.082	20.1586					0.00646245	0.0122914	2.05362	premium	varietal	100 - 4,15
315					9,83_417,7243m/z	417.724	9.82838					0.00650165	0.0123598	2.93533	varietal	premium	100
316					1,33_520,2284m/z	520.228	1.33098					0.00663955	0.0125679	14.9896	varietal	premium	100 - 17,3
317					5,43_225,1601m/z	225.16	5.42868					0.0066537	0.0125803	18.509	varietal	premium	100
318					1,36_178,0705m/z	178.07	1.35553					0.00669472	0.0126454	2.41842	premium	varietal	100 - 10,4
319	3	peptide	glu-val-val or leu-val-asp	C15H27N3O6	6,05_328,1867m/z	328.187	6.05138	M+H-H2O	328.187	0.0277996	81.75	0.00690318	0.0129005	2.75778	varietal	premium	100 - 41,1			ODD
320					3,97_503,1049m/z	503.105	3.97212					0.00694283	0.0129419	136.087	varietal	premium	100
321	3	peptide	Cys-tyr or Tyr-Cys	C12H16N2O4S	10,02_285,0880m/z	285.088	10.0197	M+H	285.09	8.23982	87.59	0.00726007	0.0134094	2.26178	varietal	premium	100 - 6,97	259.0607; 231.0674; 203.0334; 176.0875; 149.0280; 130.0522; 122.9724	10	EVEN
322					2,82_159,1132m/z	159.113	2.8245					0.00732093	0.0134893	2.64935	varietal	premium	100
323					3,91_132,0260m/z	132.026	3.91083					0.00747894	0.0136949	27.259	varietal	premium	100
324	3	aminoacid derivate	Acetyl-Tyrosine	C11H13NO4	6,83_224,0919m/z	224.092	6.829	M+H	224.092	-0.584923	87.54	0.00749729	0.0137141	5.27995	varietal	premium	100	not fragment	10	ODD
325				C21H21O12	16,26_466,1070m/z	466.107	16.2643	M+H	466.11	6.56737	77.3	0.00756352	0.0138042	3.3202	premium	varietal	100
326					6,22_530,2373m/z	530.237	6.21815					0.00765979	0.0139461	7.17804	varietal	premium	100 - 26
327	3	aminoacid derivate	Me-cysteine or homo-cysteine	C4H9NO2S	1,92_136,0434m/z	136.043	1.9172	M+H	136.043	-4.97414	90.11	0.00781254	0.0141436	2.98595	premium	varietal	100
328					2,56_100,0760m/z	100.076	2.55972					0.00794194	0.0142969	8.46636	varietal	premium	100
329					2,07_144,1392m/z	144.139	2.0717					0.00821935	0.014645	10.5463	varietal	premium	100
330					6,14_215,1765m/z	215.177	6.13718					0.00850021	0.015006	18.324	varietal	premium	100
331					19,98_723,1572m/z	723.157	19.9795					0.00869638	0.0152272	2.1646	premium	varietal	100 - 12,2
332					3,94_367,0826m/z	367.083	3.93533					0.00872706	0.015252	2.6368	varietal	premium	100 - 2,18
333					18,93_93,0332m/z	93.0332	18.9302					0.00886575	0.0154591	3.33789	varietal	premium	100
334					19,71_107,0493m/z	107.049	19.7074					0.00888688	0.0154815	2.89973	varietal	premium	100
335					1,71_145,1764m/z	145.176	1.71363					0.00895975	0.0155735	2.28556	varietal	premium	100 - 4,47
336					1,20_562,6221m/z	562.622	1.1961					0.00900627	0.0156331	2.28789	premium	varietal	100
337					6,38_305,2076m/z	305.208	6.38495					0.00929049	0.0160033	14.9383	varietal	premium	100
338					11,42_501,1393m/z	501.139	11.4202					0.00941422	0.016134	2.73678	varietal	premium	100 - 3,82
339					16,92_213,6545m/z	213.655	16.9194					0.00952022	0.0162178	157.84	varietal	premium	100 - 0,203
340	3	peptide	leu-leu-asn or ile-ile-asn	C16H30N4OS	19,08_341,2176m/z	341.218	19.0846	M+H-H2O	341.218	2.05469	81.7	0.00952079	0.0162178	14.0822	varietal	premium	100			EVEN
341					3,94_457,0649m/z	457.065	3.93533					0.00976584	0.0165595	55.5365	varietal	premium	100
342					1,93_485,3091m/z	485.309	1.92947					0.0098188	0.0165951	4.27172	varietal	premium	100
343					12,38_544,3067m/z	544.307	12.3766					0.00989891	0.016706	2.95936	varietal	premium	100 - 6,3

## Sheet: S4
Supplementary Table S4. ESI- features with p<0.01 and max folder >2
number	level	group	Annotation	chemical formule	RT_mz	m/z	Retention time (min)	aduct	theorical m/z	ppm	Isotope similarity	Anova (p)	q Value	Max Fold Change	Highest Mean	Lowest Mean	Isotope Distribution	MS/MS Fragments	CE
1	3	hydroxicinnamic acid or derivate	glucocaffeic-acid or Caffeoyl glucose	C15H18O9	5,08_341,0900m/z	341.09	5.07923	M-H	341.088	6.48366	86.91	2.22045e-16	1.08977e-12	2.13207	premium	varietal	100 - 4,57
2	2	galloylated	galloylglucose fragment	C7H6O5	6,87_169,0151m/z	169.015	6.87418	M-H	169.014	4.80394		5.38458e-14	8.97246e-11	4.7143	premium	varietal	100 - 2,91
3					20,85_229,1454m/z	229.145	20.853					1.08247e-13	1.32816e-10	2.20046	varietal	premium	100 - 3,18 - 0,113
4	2	galloylated	galloylglucose	C13H16O10	6,86_331,0684m/z	331.068	6.86352	M-H	331.067	4.06861	88.47	2.36722e-12	2.32361e-09	4.60796	premium	varietal	100 - 4,37 - 0,036	169,0504; 125,0533	10
5					1,25_356,9913m/z	356.991	1.25045					7.24687e-12	4.44586e-09	3.64592	premium	varietal	100 - 0,517
6	3	flavonol	epigallocatechin glucuronide	C21H22O13	14,22_481,1002m/z	481.1	14.2167	M-H	481.099	2.92351	95.86	5.17547e-11	2.30915e-08	3.62394	premium	varietal	100 - 21,9 - 2,44
7					6,60_181,0515m/z	181.052	6.59973					1.19737e-10	4.52045e-08	2.67178	premium	varietal	100 - 1,68
8	2	galloylated	galloylglucose fragment	C6H6O3	6,86_125,0249m/z	125.025	6.86352	M-H	125.024	4.22818	94.99	2.35138e-10	8.24308e-08	4.87266	premium	varietal	100 - 2,1
9					12,82_289,1684m/z	289.168	12.8237					3.92631e-10	1.01818e-07	2.2161	varietal	premium	100 - 12,1
10					11,48_425,1973m/z	425.197	11.4836					3.94169e-10	1.01818e-07	3.55561	premium	varietal	100 - 11,7
11	3	peptide	Glu-asp-gln-gln	C19H30N6O11	19,91_499,1775m/z	499.177	19.9131	M-H-H2O	499.179	-3.8946	91.04	6.83855e-10	1.67815e-07	2.61555	varietal	premium	100 - 17,2 - 0,382	405.1487; 359.1130; 273.0882; 255.0790	15
12					2,23_327,0948m/z	327.095	2.23105					8.45113e-10	1.97511e-07	2.21202	varietal	premium	100 - 8,23 - 0,55
13					17,22_641,1377m/z	641.138	17.2225					9.16011e-10	2.04349e-07	12.1496	premium	varietal	100 - 17,9
14	3	purine	2,3-dihydroxybenzoyl 5'-adenylate	C17H17N5O10P-	3,57_481,0642m/z	481.064	3.57098	M-H	481.065	-0.704629	94.41	1.83591e-09	3.60418e-07	9.41502	premium	varietal	100 - 18,4
15					16,99_395,1932m/z	395.193	16.9906					2.39113e-09	4.34646e-07	2.45277	premium	varietal	100 - 8,42 - 0,248
16	3	peptide	Phe-tyr or Tyr-phe	C18H20N2O4	13,18_327,1348m/z	327.135	13.1829	M-H	327.135	-0.843956	82.24	3.09728e-09	5.14825e-07	2.06439	premium	varietal	100 - 43,5
17	3	aminoacid derivate	N-acetylalliin	C8H13NO4S	12,33_200,0399m/z	200.04	12.328	M-H-H2O	200.039	5.98088	88.72	3.35106e-09	5.21637e-07	2.5294	premium	varietal	100 - 3,31	158.0824; 156.0549; 122.0727; 110.0685	10
18					13,16_529,2658m/z	529.266	13.1616					3.50741e-09	5.21637e-07	2.65014	varietal	premium	100 - 17,2
19					2,52_257,0458m/z	257.046	2.51608					5.79892e-09	7.90569e-07	5.72838	premium	varietal	100
20					9,12_284,0251m/z	284.025	9.1206					8.46723e-09	1.09428e-06	5.09196	varietal	premium	100 - 4,97
21	3	flavonol	flavonol glucoside ( kaempferol or luteolin glucoside type)	C21H20O11	20,57_447,0947m/z	447.095	20.568	M-H	447.093	3.20812	81.39	8.92066e-09	1.09454e-06	2.74219	premium	varietal	100 - 4,95	357,1161; 315,0906; 314,0892; 299,0591; 284,0820	20
22	3	peptide	asp-val-gly-pro	C16H26N4O7	9,41_367,1618m/z	367.162	9.40553	M-H2O-H	367.162	-1.3547	85.06	1.03233e-08	1.23575e-06	2.16763	premium	varietal	100 - 4,55	221.1120; 145.0710	15
23					8,23_343,1048m/z	343.105	8.23382					1.10616e-08	1.29261e-06	3.25185	premium	varietal	100 - 6,98 - 0,0503
24					17,12_655,1179m/z	655.118	17.118					1.60147e-08	1.70866e-06	4.43251	premium	varietal	100 - 21,9 - 1,23
25					8,75_643,1536m/z	643.154	8.7507					4.86632e-08	4.68302e-06	3.9687	premium	varietal	100 - 26,8
26	3	flavonol	flavan-3-ol hexoside	C21H24O11	7,39_451,1255m/z	451.126	7.39107	M-H	451.125	1.97596		5.48617e-08	5.0803e-06	3.45745	premium	varietal	100 - 12,4 - 0,113
27	1	flavonol	kaempferol 3-glucoside	C21H20O11	20,26_447,0954m/z	447.095	20.2619	M-H	447.093	4.85308	90.9	6.88398e-08	6.14289e-06	4.28523	premium	varietal	100 - 15,3 - 1,92	327,0975; 284,0740; 255,0697	20
28					20,23_354,2046m/z	354.205	20.2301					7.47474e-08	6.32505e-06	2.03705	premium	varietal	100 - 8,77 - 0,457
29					16,99_441,1988m/z	441.199	16.9906					1.40497e-07	1.07741e-05	3.05449	premium	varietal	100 - 8,23
30					20,41_653,1741m/z	653.174	20.4089					1.58092e-07	1.14103e-05	2.35101	premium	varietal	100 - 10,5
31	3	peptide	Phe-ile, Ile-phe, Leu-phe or Phe-Leu	C15H22N2O3	16,36_277,1567m/z	277.157	16.3586	M-H	277.156	3.52555	87.88	1.69379e-07	1.17566e-05	2.42684	premium	varietal	100 - 6,94
32					19,90_439,0685m/z	439.068	19.9025					1.70076e-07	1.17566e-05	3.08157	premium	varietal	100 - 4,22
33					19,24_415,1045m/z	415.105	19.2385					2.03124e-07	1.32922e-05	2.23272	varietal	premium	100 - 11,9
34					1,25_253,0576m/z	253.058	1.25045					2.41774e-07	1.48541e-05	2.52813	varietal	premium	100
35	3	flavonol	quercetin diglucoside	C27H30O17	19,11_625,1420m/z	625.142	19.1112	M-H	625.141	1.52929	88.66	2.74683e-07	1.60111e-05	3.91441	premium	varietal	100 - 23,9	301.047	25
36					8,80_467,1198m/z	467.12	8.80377					2.77296e-07	1.60111e-05	3.15457	premium	varietal	100 - 16,6
37	1	flavonol	quercetin 3-glucoside fragment	C15H10O7	19,47_301,0366m/z	301.037	19.4705	M-H	301.035	4.18792	88.44	3.13785e-07	1.75826e-05	3.22404	premium	varietal	100 - 5,73 - 0,0777
38					6,07_170,0224n	169.015	6.07217					3.15261e-07	1.75826e-05	6.57677	varietal	premium	100 - 2,08
39					2,11_503,0418m/z	503.042	2.10532					3.22006e-07	1.7757e-05	2.02107	premium	varietal	100 - 9,66
40					19,47_562,0089m/z	562.009	19.4705					3.89318e-07	2.05455e-05	3.57655	premium	varietal	100
41					16,20_397,0786m/z	397.079	16.1994					4.65533e-07	2.35242e-05	2.14517	premium	varietal	100 - 12,9
42	3	peptide	ala-val-asp-pro	C17H28N4O7	13,27_381,1776m/z	381.178	13.2662	M-H2O-H	381.178	-0.971732	86.2	4.94969e-07	2.42926e-05	2.09131	premium	varietal	100 - 7,06 - 0,0662	337.0673; 266.1495; 163.0468; 114.0613	15
43					19,48_927,1874m/z	927.187	19.4811					5.67045e-07	2.72843e-05	33.2227	premium	varietal	100 - 45,8 - 4,11
44					1,51_495,1131m/z	495.113	1.51413					6.07524e-07	2.86699e-05	5.0635	premium	varietal	100 - 11,1
45					1,58_437,1078m/z	437.108	1.57787					7.83665e-07	3.663e-05	2.37028	premium	varietal	100 - 8,31
46					12,56_209,1189m/z	209.119	12.5599					8.61794e-07	3.9163e-05	3.43247	varietal	premium	100 - 6,74
47					1,60_287,0540m/z	287.054	1.59902					9.57514e-07	4.17381e-05	2.75763	premium	varietal	100 - 2,09
48					1,26_300,0498m/z	300.05	1.26103					9.75081e-07	4.17381e-05	2.01449	premium	varietal	100 - 3,64
49					19,68_507,0796m/z	507.08	19.6812					9.77991e-07	4.17381e-05	2.02533	premium	varietal	100 - 4,94 - 4,9
50					20,09_477,0918m/z	477.092	20.092					1.02449e-06	4.33455e-05	2.17034	premium	varietal	100
51					7,48_309,0398m/z	309.04	7.48498					1.0418e-06	4.37011e-05	2.64466	premium	varietal	100
52	3	aminoacid derivate	adenylyl phenylalanine	C19H23N6O8P	7,01_493,1221m/z	493.122	7.01058	M-H	493.124	-4.28957	93.33	1.06944e-06	4.44805e-05	4.07799	premium	varietal	100 - 19,6	449.1979; 432.9938; 333.1473; 239.9988; 201.0263; 169.0150	15
53					11,75_632,2005m/z	632.201	11.7474					1.1405e-06	4.66093e-05	3.15545	premium	varietal	100 - 24,6 - 0,433
54					17,49_641,1381m/z	641.138	17.4863					1.1566e-06	4.66093e-05	4.58447	premium	varietal	100 - 38,9 - 3,17
55					17,74_817,1660m/z	817.166	17.7394					1.26079e-06	5.03075e-05	2.1857	premium	varietal	100 - 35,2 - 2,52
56	3	flavonol	isorhamnetin glucopyranoside	C22H22O12	20,62_477,1047m/z	477.105	20.6195	M-H	477.104	1.83988	79.92	1.2771e-06	5.03462e-05	2.10208	premium	varietal	100 - 4,51	433.2433; 412.2180; 344.0546; 301.0464; 270.1267; 247.0603	15
57					12,04_632,2005m/z	632.2	12.043					1.29253e-06	5.03462e-05	4.18234	premium	varietal	100 - 23,4 - 0,536
58	1	flavonol	Quercetin-3-rutinoside	C27H30O16	19,47_609,1478m/z	609.148	19.4705	M-H	609.146	3.35151	90.25	1.3516e-06	5.18244e-05	227.066	premium	varietal	100 - 22,3 - 3,56
59					1,20_386,8110m/z	386.811	1.19738					1.49871e-06	5.65427e-05	2.94349	varietal	premium	100 - 0,399
60	3	peptide	asn-ile, ile-asn, Gly-Gly-Ile or Gly-Gly-leu	C10H19N3O4	5,00_244,1310m/z	244.131	4.9959	M-H	244.13	2.96592	90.91	1.57204e-06	5.84501e-05	7.0669	varietal	premium	100 - 3,57
61					19,48_563,0141m/z	563.014	19.4811					1.69174e-06	6.24278e-05	4.66757	premium	varietal	100 - 12,3 - 2,74
62	1	flavonol	isorhamnetin 3-glucoside	C22H22O12	20,33_477,1071m/z	477.107	20.3255	M-H	477.104	6.81632	90.78	1.71811e-06	6.29275e-05	2.42265	premium	varietal	100 - 15,6 - 3,01 - 0,0913 - 0,00338
63					1,58_383,8873m/z	383.887	1.57787					1.89409e-06	6.73623e-05	5.21148	premium	varietal	100
64					2,16_210,9993m/z	210.999	2.15683					2.08521e-06	7.23012e-05	2.43098	premium	varietal	100 - 12,7
65					21,25_307,1197m/z	307.12	21.2532					2.1808e-06	7.43273e-05	17.0856	varietal	premium	100 - 13,8
66					17,66_362,0165n	342.999	17.6561					2.86072e-06	9.48658e-05	3.7313	varietal	premium	100 - 1,88
67					17,66_170,0222n	169.015	17.6561					2.97219e-06	9.72482e-05	2.31701	varietal	premium	100 - 5,74 - 0,153
68					3,78_365,0737m/z	365.074	3.7817					2.99695e-06	9.74089e-05	2.16283	premium	varietal	100 - 6,19
69					11,20_471,1462m/z	471.146	11.1987					3.31403e-06	0.000106278	4.79823	varietal	premium	100 - 23
70					20,37_455,2140m/z	455.214	20.3664					3.43037e-06	0.000107922	2.16575	premium	varietal	100 - 9,74
71					17,65_84,0201n	83.0134	17.6455					3.55906e-06	0.000110346	3.89508	varietal	premium	100 - 0,915
72					7,38_397,1724m/z	397.172	7.3805					4.48339e-06	0.000131761	2.28309	premium	varietal	100 - 5,97
73					12,26_419,0979m/z	419.098	12.2643					4.91411e-06	0.000141041	4.06696	premium	varietal	100
74					10,48_355,0835m/z	355.084	10.4817					5.01528e-06	0.000142652	2.74946	premium	varietal	100 - 13,3
75	3	peptide	glu-thr-thr-tyr	C22H32N4O10	6,92_493,1964m/z	493.196	6.91503	M-H2O-H	493.194	4.91729	87.91	5.1975e-06	0.000146602	2.31059	premium	varietal	100 - 16,2
76					17,65_403,9488m/z	403.949	17.6455					5.75297e-06	0.00015952	3.55921	varietal	premium	100
77					4,96_267,0747m/z	267.075	4.96408					6.10328e-06	0.000168081	68.0478	premium	varietal	100 - 3,38
78					17,67_259,0262m/z	259.026	17.6667					6.3651e-06	0.000172593	3.92246	varietal	premium	100 - 4,76
79					20,73_222,1265n	203.109	20.7256					6.6363e-06	0.000178958	2.28613	varietal	premium	100 - 11,4 - 0,14
80					3,86_663,2016m/z	663.202	3.85602					7.24144e-06	0.000189132	31.7283	premium	varietal	100 - 21,5
81					7,39_289,0740m/z	289.074	7.39107					7.24482e-06	0.000189132	2.5551	premium	varietal	100 - 8,83
82					2,08_114,0560m/z	114.056	2.08408					8.45021e-06	0.000211596	3.3527	premium	varietal	100 - 2,27
83					2,55_658,1083m/z	658.108	2.5479					8.67343e-06	0.000214403	2.06197	varietal	premium	100 - 26,3 - 0,789
84					14,32_393,1784m/z	393.178	14.3213					9.38418e-06	0.000228102	3.30939	premium	varietal	100 - 15,7
85	1	flavone	luteolin 7-glucoside	C21H20O11	20,11_447,0945m/z	447.095	20.1133	M-H	447.093	2.74389	92.27	1.04511e-05	0.000250209	2.88225	premium	varietal	100 - 17,6 - 1,38	327,0968; 284,0733	20
86					3,65_365,0737m/z	365.074	3.6453					1.08454e-05	0.000254681	2.09585	premium	varietal	100 - 4,15
87					18,26_333,0630m/z	333.063	18.2563					1.09376e-05	0.000255621	2.75935	premium	varietal	100 - 7,68
88					17,65_327,0138m/z	327.014	17.6455					1.13424e-05	0.000262583	2.84083	varietal	premium	100 - 5,69
89					1,24_394,9484m/z	394.948	1.23978					1.16991e-05	0.000269567	2.64156	premium	varietal	100 - 0,986
90	1	flavonol	quercetin 3-glucoside	C21H20O12	19,47_463,0931m/z	463.093	19.4705	M-H	463.088	10.6064		1.22227e-05	0.00027772	2.87546	premium	varietal	100 - 14,6 - 2,38 - 0,128 - 0,000808
91					12,19_247,0258m/z	247.026	12.1901					1.29068e-05	0.000289247	2.39153	premium	varietal	100 - 3,5
92					1,51_367,5659m/z	367.566	1.51413					1.49275e-05	0.000324171	6.54797	premium	varietal	100
93	3	peptide	glu-phe-val or leu-phe-asp	C19H27N3O6	12,67_392,1850m/z	392.185	12.666	M-H	392.183	5.88474	85.31	1.53484e-05	0.000330388	10.4693	premium	varietal	100 - 7,66
94					17,15_479,1816m/z	479.182	17.1498					1.59243e-05	0.000336874	2.28516	premium	varietal	100
95					17,65_405,9646n	404.957	17.6455					1.62931e-05	0.000343197	3.09193	varietal	premium	100 - 12,1 - 0,793
96	1	flavonol	quercetin 4-glucoside	C21H20O12	19,17_463,0902m/z	463.09	19.1749	M-H	463.088	4.40095		1.72683e-05	0.000362185	2.03467	premium	varietal	100 - 16,7 - 2,21 - 0,022	343,1011; 301,0808; 300,0716	20
97					21,55_291,1254m/z	291.125	21.5487					1.8269e-05	0.000381543	10.5531	varietal	premium	100 - 9,6 - 1,3
98					11,27_369,1045m/z	369.105	11.2729					1.87304e-05	0.000389521	2.62339	premium	varietal	100 - 5,8
99	3	peptide	asp-val-gly-pro	C16H26N4O7	8,93_367,1625m/z	367.163	8.93113	M-H2O-H	367.162	0.548794	87.68	1.92666e-05	0.000395643	2.21137	premium	varietal	100 - 7,78	not fragment	6
100	3	peptide	leu-val-gly	C13H25N3O4	11,79_286,1786m/z	286.179	11.7899	M-H	286.177	4.91464	91.11	2.04841e-05	0.000412024	166.804	varietal	premium	100 - 7,27
101					20,88_327,0522m/z	327.052	20.8833					2.10367e-05	0.000419698	2.49397	premium	varietal	100 - 8,75
102					8,33_315,1680m/z	315.168	8.32937					2.14241e-05	0.000423982	2.02372	premium	varietal	100
103					3,34_607,2111m/z	607.211	3.33913					2.17167e-05	0.000428046	3.69908	premium	varietal	100 - 23,1
104	1	flavonol	kaempferol 3-glucuronide	C21H18O12	19,19_461,0737m/z	461.074	19.1854	M-H	461.073	2.47329	82	2.1903e-05	0.000429992	2.07522	premium	varietal	100 - 6,03	300,0747; 285,0860	20
105					5,00_282,0866m/z	282.087	4.9959					2.26361e-05	0.000439113	50.7139	premium	varietal	100
106					8,33_632,1995m/z	632.2	8.32937					2.32132e-05	0.000444288	3.02725	premium	varietal	100 - 24
107					16,90_641,1384m/z	641.138	16.8966					2.3265e-05	0.000444288	2.53475	premium	varietal	100 - 29
108	3	peptide	fragment of his-pro or pro-his from pepetide	C11H16N4O3	5,10_251,1144m/z	251.114	5.10048	M-H	251.115	-2.20269	90.57	2.4125e-05	0.000453652	2.47132	premium	varietal	100 - 4,38
109					17,65_126,0317n	107.014	17.6455					2.4455e-05	0.00045636	3.17982	varietal	premium	100 - 2,25
110					15,76_641,1383m/z	641.138	15.7569					2.46186e-05	0.000456726	2.07364	premium	varietal	100 - 20,2 - 0,8
111					17,67_303,0175m/z	303.018	17.6667					2.46618e-05	0.000456726	6.5719	varietal	premium	100 - 17,6
112					21,71_313,0236m/z	313.024	21.7063					2.48246e-05	0.000456726	163.421	premium	varietal	100
113					17,41_450,2263m/z	450.226	17.4135					2.49621e-05	0.000456726	5.71659	premium	varietal	100
114					20,45_857,1969m/z	857.197	20.4513					2.57881e-05	0.000467031	2.61246	premium	varietal	100 - 32 - 1,48
115					8,33_315,0531m/z	315.053	8.32937					2.7195e-05	0.000487449	2.15132	premium	varietal	100 - 4,11
116					9,23_307,1776m/z	307.178	9.22673					2.72135e-05	0.000487449	3.23501	premium	varietal	100 - 5,09
117	3	flavonol	quercetin xyloside	C20H18O11	19,77_433,0788m/z	433.079	19.7661	M-H	433.078	2.63397	87.8	2.89051e-05	0.000513998	2.61545	premium	varietal	100 - 12	341,1154;301,0791;300,0746; 271,0670; 217,0466; 177,0494	20
118					17,01_397,0616m/z	397.062	17.0119					2.92104e-05	0.00051569	2.25133	premium	varietal	100 - 2,53
119					5,22_691,1754m/z	691.175	5.21728					3.00636e-05	0.000526962	2.2242	premium	varietal	100 - 26,9 - 1,1
120					4,27_587,1781m/z	587.178	4.26685					3.05217e-05	0.000533088	4.83893	premium	varietal	100 - 18,2
121	3	peptide	Gly-gly-leu, Gly-gly-ile, Ile-Asn, Val-Gln	C10H19N3O4	5,45_244,1319m/z	244.132	5.44923	M-H	244.13	6.66279	87.78	3.08833e-05	0.000533705	9.90073	varietal	premium	100
122					12,40_425,0229m/z	425.023	12.4023					3.14654e-05	0.000541855	2.28204	varietal	premium	100 - 33,9
123					16,67_609,1479m/z	609.148	16.6738					3.20742e-05	0.000548574	2.02588	premium	varietal	100 - 16,2 - 0,454
124					19,16_562,0073m/z	562.007	19.1643					3.20791e-05	0.000548574	2.10137	premium	varietal	100
125					6,59_627,0350m/z	627.035	6.58917					3.23222e-05	0.000550813	9.90926	premium	varietal	100 - 46,5
126					12,20_291,0164m/z	291.016	12.2006					3.2769e-05	0.000555556	2.74895	premium	varietal	100 - 4,11
127					20,63_273,1720m/z	273.172	20.6301					3.35121e-05	0.000561345	2.0932	varietal	premium	100 - 2,31
128					4,87_248,1151m/z	248.115	4.86862					3.54975e-05	0.000588575	2.49003	varietal	premium	100 - 1,53
129	3	peptide	Leu-gly-pro	C13H23N3O4	9,14_284,1635m/z	284.163	9.14175	M-H	284.162	6.7466	84.96	3.90326e-05	0.000626039	9.36701	varietal	premium	100
130					20,85_667,1467m/z	667.147	20.853					4.01054e-05	0.00064115	4.68302	premium	varietal	100 - 20,5
131	3	flavonol	acetylastragalin	C23H22O12	20,64_489,1047m/z	489.105	20.6408	M-H	489.104	1.73749	80.06	4.2658e-05	0.000673187	14.4533	premium	varietal	100 - 5,83
132					4,07_432,0205m/z	432.02	4.06672					4.33067e-05	0.000679057	2.14427	varietal	premium	100 - 10,5 - 1,95
133					4,02_568,1492m/z	568.149	4.02433					4.64372e-05	0.000709997	12.556	premium	varietal	100 - 21
134					13,63_817,1649m/z	817.165	13.6255					4.9936e-05	0.000758765	2.0749	premium	varietal	100 - 43,5
135					12,07_289,1666m/z	289.167	12.0749					5.27871e-05	0.00079715	2.78815	varietal	premium	100
136					18,65_185,1192m/z	185.119	18.6474					5.31811e-05	0.000800637	4.00479	varietal	premium	100 - 9,31
137					18,27_289,0748m/z	289.075	18.2669					5.67487e-05	0.000838907	3.71264	premium	varietal	100 - 29,5
138					1,82_377,1338m/z	377.134	1.8203					5.82454e-05	0.000850956	2.61478	varietal	premium	100 - 5,17
139					17,28_334,1785m/z	334.179	17.2756					5.82574e-05	0.000850956	47.7855	varietal	premium	100 - 9,07
140					1,60_301,0181m/z	301.018	1.59902					5.96712e-05	0.000869022	3.00619	varietal	premium	100 - 8,97
141					8,01_299,1259m/z	299.126	8.01243					6.11212e-05	0.000882284	2.26461	premium	varietal	100 - 4,76
142					19,87_639,1570m/z	639.157	19.8707					6.1354e-05	0.000883047	4.00322	premium	varietal	100 - 11,7
143	3	flavonol	kaempferol glucuronide	C21H18O21	19,47_461,0738m/z	461.074	19.4705	M-H	461.073	2.68093	86.35	6.22427e-05	0.000893219	2.93842	premium	varietal	100 - 11,7	301.0466; 179.0114; 113.0315	25
144					1,44_229,0036m/z	229.004	1.43982					6.36074e-05	0.000907496	2.15021	varietal	premium	100
145	3	peptide	histidylproline diketopiperazine or His-pro, pro-his	C12H16N4O2	18,66_229,1094m/z	229.109	18.658	M-H2O-H	229.109	-0.571964	92.19	6.4414e-05	0.00091634	4.09155	varietal	premium	100 - 7,14	not fragment	15
146	3	peptide	glutathione fragment from S-Sulfonated glutathione	C10H17N3O6S	1,75_306,0777m/z	306.078	1.74608	M-H	306.077	3.80215		6.75713e-05	0.000950238	5.53987	premium	varietal	100 - 3,74
147					19,89_807,2153m/z	807.215	19.8919					7.14326e-05	0.000995978	4.68376	premium	varietal	100 - 38,8 - 2,04
148					21,02_805,3337m/z	805.334	21.0212					7.26547e-05	0.00100729	3.0213	premium	varietal	100 - 44,2
149					1,48_735,1503m/z	735.15	1.48232					7.40057e-05	0.00102026	4.20177	premium	varietal	100 - 24,2 - 1,54
150					18,35_813,1895m/z	813.19	18.3518					7.91885e-05	0.00107958	6.0428	premium	varietal	100 - 52,7 - 91,3 - 20,9
151					11,57_471,1464m/z	471.146	11.5685					8.10499e-05	0.00109885	3.36524	varietal	premium	100 - 17,3
152					1,72_647,1704m/z	647.17	1.72485					8.96168e-05	0.00117522	30.6644	varietal	premium	100 - 41,2 - 8,48
153	3	flavonol	laricitrin 3-O-(6"-acetyl)-glucoside	C24H24O14	20,30_535,1119m/z	535.112	20.3044	M-H	535.109	4.81709		8.97952e-05	0.00117522	2.01356	premium	varietal	100 - 7,22	330.0674; 179.0500; 149.0509;125.0364	20
154					21,25_231,1035m/z	231.104	21.2532					9.08577e-05	0.00118596	2.72855	varietal	premium	100 - 10,3 - 0,279
155					13,14_498,1257m/z	498.126	13.1404					9.36777e-05	0.00121276	7.04516	varietal	premium	100 - 18,2
156					17,63_251,9381m/z	251.938	17.6348					9.64035e-05	0.00123213	2.42845	varietal	premium	100 - 41,8
157					17,99_185,1193m/z	185.119	17.9925					0.000108423	0.00136094	4.02216	varietal	premium	100 - 4,44
158					12,50_442,1338m/z	442.134	12.4962					0.000109993	0.00137363	8.22676	varietal	premium	100 - 16,4
159					17,15_399,2044m/z	399.204	17.1498					0.00011505	0.00142846	8.55365	varietal	premium	100 - 17,7
160					14,97_674,2129m/z	674.213	14.9655					0.000115257	0.00142846	7.4033	premium	varietal	100 - 32,8
161	1	flavonol	Syringetin 3-glucoside	C23H24O13	20,64_507,1128m/z	507.113	20.6408	M-H	507.114	-3.30068		0.000118943	0.00145632	2.33135	premium	varietal	100	492,1065;477,2267;464,1330; 345,0954; 301,0661	20
162	3	flavonol	isoquercetin acetate	C23H22O13	20,20_505,1004m/z	505.1	20.1982	M-H	505.099	3.18032	83.98	0.000121275	0.00146964	3.68934	premium	varietal	100 - 11 - 0,324	344.0713; 329.0771; 300.0424	20
163					20,59_609,1283m/z	609.128	20.5892					0.000121886	0.00147341	14.3641	premium	varietal	100 - 13,1
164					4,36_246,0196m/z	246.02	4.36232					0.000122998	0.00147957	12.1629	varietal	premium	100
165	3	peptide	ala-leu-ala-pro or ala-ile-ala-pro	C17H30N4O5	14,51_351,2026m/z	351.203	14.5123	M-H2O-H	351.204	-3.37775	86.37	0.000124557	0.00149465	3.48121	premium	varietal	100 - 6,86	320.1668; 305.0461; 193.0608; 164.0825; 124.0270	15
166					2,09_821,2175m/z	821.217	2.09475					0.000125901	0.00150709	2.54935	varietal	premium	100 - 21,7
167					20,01_674,2588m/z	674.259	20.0087					0.000126911	0.00151222	2.08891	premium	varietal	100 - 16,3
168					1,58_174,0420m/z	174.042	1.57787					0.00013554	0.00158384	2.05465	premium	varietal	100
169	3	peptide	histidylproline diketopiperazine or His-pro, Pro-his	C12H16N4O2	17,99_229,1092m/z	229.109	17.9925	M-H2O-H	229.109	-1.44383	91.12	0.000137957	0.00160066	4.31081	varietal	premium	100 - 5,9	not fragment	15
170					20,62_165,0564m/z	165.056	20.6195					0.000140347	0.00162073	2.16639	varietal	premium	100 - 0,841
171					2,45_587,1493m/z	587.149	2.45235					0.00014179	0.00162972	6.04727	varietal	premium	100 - 36,5
172					17,63_479,0842m/z	479.084	17.6348					0.000146805	0.0016795	2.42823	premium	varietal	100
173					14,35_439,1831m/z	439.183	14.3531					0.0001488	0.00169442	2.95825	premium	varietal	100 - 13,4
174	3	flavonol	methyl epigallocatechin glucuronide	C22H24O13	15,28_495,1158m/z	495.116	15.2823	M-H	495.114	2.75007	82.82	0.000151667	0.00171513	3.92587	premium	varietal	100 - 8,59	451.1391; 345.0980; 327.0913; 289.0789; 165.0316	10
175					14,46_817,1657m/z	817.166	14.4592					0.000152526	0.00171693	2.11151	premium	varietal	100 - 45,7 - 2,68
176					10,09_465,1050m/z	465.105	10.0906					0.000155584	0.00173639	2.00193	premium	varietal	100 - 12,3
177					10,70_277,1243m/z	277.124	10.7031					0.00015567	0.00173639	2.76067	varietal	premium	100 - 6,45
178	3	peptide	leu-phe-asn	M-H2O-H	20,70_373,1873m/z	373.187	20.7044	M-H2O-H	373.188	-2.17209	86.08	0.0001572	0.00174948	3.73089	varietal	premium	100 - 8,78
179					21,71_311,0265m/z	311.026	21.7063					0.000157905	0.00175335	50.4971	premium	varietal	100 - 4,89
180					14,07_470,1460m/z	470.146	14.068					0.000160958	0.0017683	4.19359	premium	varietal	100 - 17,4
181					9,57_167,0434m/z	167.043	9.57375					0.000163785	0.00178235	2.23208	premium	varietal	100 - 5,03
182					21,56_169,1241m/z	169.124	21.5593					0.00017447	0.00188708	4.65979	varietal	premium	100 - 6,81
183					21,17_169,1244m/z	169.124	21.1682					0.00017522	0.00188708	2.45547	varietal	premium	100
184	3	flavonol	quercetin xyloside	C20H18O11	19,91_433,0793m/z	433.079	19.9131	M-H	433.078	3.96539	80.64	0.000175678	0.00188708	2.28161	premium	varietal	100 - 2,85
185					6,40_445,1041m/z	445.104	6.39805					0.000183754	0.00195937	5.61762	varietal	premium	100 - 19,3 - 7,45
186					21,43_287,0938m/z	287.094	21.432					0.00019381	0.00205443	5.71924	varietal	premium	100 - 1,94
187					1,21_130,9588m/z	130.959	1.20797					0.000195486	0.00206328	2.70118	varietal	premium	100
188					5,85_441,1634m/z	441.163	5.84933					0.000197421	0.00207923	2.27383	premium	varietal	100 - 4,46
189					11,94_131,0712m/z	131.071	11.9369					0.000205716	0.00214281	2.21691	premium	varietal	100
190					9,51_685,1252m/z	685.125	9.51167					0.00020637	0.00214281	3.31129	premium	varietal	100 - 25,9 - 1,29
191					17,95_845,1956m/z	845.196	17.9517					0.000206514	0.00214281	3.69265	premium	varietal	100 - 43,6 - 2,63
192					4,23_191,0584m/z	191.058	4.22592					0.000210186	0.00217631	2.86174	premium	varietal	100
193					15,54_728,2221m/z	728.222	15.5356					0.000229323	0.0023254	8.2884	varietal	premium	100 - 32
194	3	peptide	tyr-gln or gln-tyr	C14H19N3O5	9,32_308,1266m/z	308.127	9.32065	M-H	308.125	4.64227	87.2	0.000230285	0.00232555	31.8482	varietal	premium	100 - 3,95	not fragment	15
195					18,18_369,1198m/z	369.12	18.1836					0.000234619	0.00236445	2.5257	premium	varietal	100 - 15,8
196					2,45_131,0352m/z	131.035	2.45235					0.000246205	0.00244111	2.13823	premium	varietal	100 - 2,45
197					3,63_403,0556m/z	403.056	3.63472					0.000254257	0.00250576	3.44924	premium	varietal	100 - 23,3
198					1,82_371,0360m/z	371.036	1.8203					0.000257504	0.00252761	20.8007	varietal	premium	100
199	3	aminoacid derivate	hydroxy-valine or proline		7,62_114,0564m/z	114.056	7.62293					0.000266896	0.002599	3.28683	premium	varietal	100 - 7,12	not fragment	10
200					19,05_953,1313m/z	953.131	19.0475					0.000275111	0.00265791	2.05119	premium	varietal	100 - 64,8
201					6,61_443,0299m/z	443.03	6.61042					0.000276963	0.00266419	2.75902	premium	varietal	100 - 11,7
202					10,13_307,1763m/z	307.176	10.1331					0.00027739	0.00266419	3.07545	premium	varietal	100 - 8,07
203					2,09_821,7203m/z	821.72	2.09475					0.000279149	0.00267585	2.23699	varietal	premium	100 - 0,471
204					16,85_567,2223m/z	567.222	16.8543					0.000289063	0.00274408	2.4384	premium	varietal	100 - 31,4 - 7,65
205					19,16_563,0148m/z	563.015	19.1643					0.000291405	0.00275566	3.30108	premium	varietal	100
206					15,56_431,1239m/z	431.124	15.5568					0.000298726	0.00280865	5.61036	varietal	premium	100 - 16,2 - 3,53
207					11,26_451,0923m/z	451.092	11.2623					0.000299494	0.00281049	3.43895	premium	varietal	100 - 26,2
208					17,38_639,1581m/z	639.158	17.3817					0.00030066	0.00281605	3.0187	premium	varietal	100 - 29,4
209					20,96_327,0213m/z	327.021	20.9576					0.000307786	0.00287183	Infinity	premium	varietal	100
210					2,06_558,0676m/z	558.068	2.06283					0.000312955	0.00289802	12.4817	premium	varietal	100 - 16,3 - 0,602
211					3,97_450,0300m/z	450.03	3.97282					0.000322786	0.00296949	2.43837	premium	varietal	62,2 - 100
212					20,84_241,0877m/z	241.088	20.8423					0.000324694	0.00297863	4.61832	varietal	premium	100
213					18,94_109,0299m/z	109.03	18.9429					0.000326617	0.00299068	17.355	varietal	premium	100
214					5,23_744,0888m/z	744.089	5.22787					0.000327574	0.00299385	2.29827	premium	varietal	100 - 41,7
215					1,20_560,7000m/z	560.7	1.19738					0.000328322	0.00299512	2.00906	varietal	premium	100 - 1,06
216					20,46_627,3173m/z	627.317	20.4619					0.000336797	0.00305607	2.12407	premium	varietal	100 - 7,35
217					20,85_421,2103m/z	421.21	20.853					0.000336872	0.00305607	2.13684	premium	varietal	100
218					2,18_604,0727m/z	604.073	2.17808					0.000342851	0.00307756	8.46217	premium	varietal	100 - 13,3
219	3	peptide	Acetyl His Pro	C13H18N4O4	20,84_275,1156m/z	275.116	20.8423	M-H2O-H	275.115	2.29284	87.53	0.00034363	0.00307756	3.64971	varietal	premium	100 - 3,35
220					16,72_501,1072m/z	501.107	16.7163					0.000349978	0.0031287	2.86865	premium	varietal	100 - 13,6
221					9,98_416,1142m/z	416.114	9.97548					0.00036325	0.00320071	4.60116	varietal	premium	100 - 25,1
222					20,49_285,0053m/z	285.005	20.4937					0.000373855	0.00328236	2.08918	premium	varietal	100 - 9,93
223					1,77_222,0089m/z	222.009	1.76723					0.000376989	0.00329809	2.94387	premium	varietal	100 - 2,68
224					4,44_386,0711m/z	386.071	4.43663					0.000390496	0.00340411	16.3437	varietal	premium	100 - 6,23
225					2,47_358,0398m/z	358.04	2.47358					0.00042269	0.00365232	2.94272	varietal	premium	100 - 10,3
226					7,17_446,0199m/z	446.02	7.16813					0.000426106	0.00367537	3.00841	premium	varietal	100 - 35,5
227					1,38_456,0228m/z	456.023	1.37618					0.000434859	0.00373119	7.23668	varietal	premium	100 - 15,4
228					2,48_503,1637m/z	503.164	2.48425					0.000439243	0.00374264	2.67895	premium	varietal	100 - 11,6 - 0,426
229					20,67_271,1015m/z	271.101	20.6726					0.000452754	0.00382381	2.0569	varietal	premium	100
230					15,21_443,1932m/z	443.193	15.2081					0.000463151	0.00387673	2.60325	premium	varietal	100 - 6,85
231					11,40_283,0525m/z	283.052	11.3987					0.000463471	0.00387673	2.77804	premium	varietal	100
232					1,85_203,0810n	202.073	1.85212					0.000463669	0.00387673	2.69347	premium	varietal	100 - 2,75
233					2,43_466,0441m/z	466.044	2.4312					0.000465529	0.00388566	7.86983	premium	varietal	100 - 14,6
234					9,87_281,1423m/z	281.142	9.86935					0.000473159	0.0039293	3.1925	premium	varietal	100
235					3,50_302,9459m/z	302.946	3.49677					0.000510766	0.00417798	2.30391	varietal	premium	100 - 15,2
236					2,25_347,0085m/z	347.009	2.2523					0.000519445	0.00423485	4.93128	varietal	premium	100
237	3	flavonol	Isorhamnetin 3-O-(6″-acetyl)-glucoside	C24H24O13	20,70_519,1163m/z	519.116	20.7044	M-H	519.114	3.6765		0.000544155	0.00438711	2.72124	premium	varietal	100 - 6,3	477.1052; 421.2042; 379.1341; 357.0688; 314.0547; 285.0557; 224.1189	20
238					19,49_464,0126m/z	464.013	19.4917					0.000545271	0.00438711	4.98284	premium	varietal	100 - 40,1
239	3	peptide	Phe-his or His-phe	C15H18N4O3	16,96_283,1178m/z	283.118	16.9588	M-H2O-H	283.12	-8.01267	90.3	0.000578798	0.0046115	2.14629	varietal	premium	100 - 8,67
240					19,72_674,2592m/z	674.259	19.7237					0.000580021	0.00461375	2.50827	premium	varietal	100 - 25,7
241	3	flavonol	proanthocyanidin type B trimer	C45H38O19	11,42_881,1960m/z	881.196	11.42	M-H	881.193	2.92006		0.000582236	0.0046204	2.21611	premium	varietal	100 - 46,4 - 1,54
242					14,90_482,1309m/z	482.131	14.9019					0.000613726	0.00483484	8.28664	varietal	premium	100 - 13
243					15,93_444,1475m/z	444.147	15.9251					0.000618698	0.00485065	5.37281	varietal	premium	100 - 21,5
244					6,61_381,0296m/z	381.03	6.61042					0.000619943	0.00485266	2.02562	premium	varietal	100 - 21,5
245					6,86_475,9923m/z	475.992	6.86352					0.000650439	0.00503515	5.12155	premium	varietal	100
246	3	peptide	Ile-tyr, Tyr-ile, Leu-tyr or Tyr-Leu	C15H22N2O4	9,63_293,1508m/z	293.151	9.62682	M-H	293.151	0.434852	93.03	0.000662878	0.0050913	2.22813	premium	varietal	100 - 11,5	249.1792; 204.9227; 180.0825; 163.0490; 129.1079; 119.0510	15
247					1,26_283,0688m/z	283.069	1.26103					0.000668633	0.00511947	3.60851	varietal	premium	100 - 10,2
248					5,24_743,2300m/z	743.23	5.23843					0.000677207	0.00515297	2.2742	premium	varietal	100 - 23,4
249					20,38_72,9927m/z	72.9927	20.3771					0.000699794	0.00527576	2.33135	varietal	premium	100
250					17,42_571,1233m/z	571.123	17.4242					0.000725561	0.00544845	2.37024	premium	varietal	100 - 29 - 8,8
251					21,17_347,0817m/z	347.082	21.1682					0.000732816	0.00544845	2.2923	premium	varietal	100
252	3	peptide	Pro-thr or Thr-pro fragment of peptide	C9H16N2O4	2,13_215,1049m/z	215.105	2.12657	M-H	215.104	5.41229	95.11	0.000734572	0.00544845	3.73903	varietal	premium	100 - 6,77
253					20,12_479,1189m/z	479.119	20.1238					0.000735025	0.00544845	2.60555	premium	varietal	100 - 8,32
254	3	flavonol	quercetin di glucoside	C27H30O17	17,19_625,1458m/z	625.146	17.1907	M-H	625.141	7.55846	88.57	0.000736022	0.00544845	18.0697	premium	varietal	100 - 23,8	579.1929; 399.1418; 373.1162; 300.0339; 245.0585; 219.0760; 205.0652; 175.0137; 137.0360; 125.0362	25
255					21,44_297,1191m/z	297.119	21.4426					0.000742718	0.00548148	3.72945	varietal	premium	100 - 6,53 - 2,84
256					13,45_767,1847m/z	767.185	13.4467					0.000760576	0.00557971	3.00233	premium	varietal	100 - 43,3 - 1,73
257	3	peptide	Ala-his or His-ala	C9H14N4O3	6,43_207,0889m/z	207.089	6.42997	M-H2O-H	207.089	0.878691	91.51	0.000812074	0.00587843	2.33089	premium	varietal	100 - 3,13	not fragment	20
258					20,29_307,1193m/z	307.119	20.2937					0.000827192	0.00596149	25.3675	varietal	premium	100
259					9,54_137,0274m/z	137.027	9.54193					0.000888855	0.00631706	3.09007	premium	varietal	100
260					1,21_112,9861m/z	112.986	1.20797					0.000904858	0.0064083	3.83178	varietal	premium	100
261					20,45_307,1201m/z	307.12	20.4513					0.000985516	0.00687047	11.7932	varietal	premium	100 - 7,77
262	3	peptide	Lys-glu or Glu-lys	C11H21N3O5	5,45_274,1425m/z	274.142	5.44923	M-H	274.141	5.99277	92.97	0.000998153	0.00691926	16.9163	varietal	premium	100 - 7,34	201.0030; 156.9938; 135.0585	15
263					20,93_211,0986m/z	211.099	20.9258					0.00100193	0.00693561	4.56397	varietal	premium	100 - 6,38
264					5,23_877,2870m/z	877.287	5.22787					0.00100744	0.00695416	2.82602	premium	varietal	100 - 37,6
265					20,45_319,1196m/z	319.12	20.4513					0.00102222	0.00702149	20.0891	varietal	premium	100 - 11,9 - 0,8
266	3	flavonol	quercetin di glucoside	C27H30O17	16,07_625,1432m/z	625.143	16.0736	M-H	625.141	3.44648	87.62	0.00102291	0.00702149	2.3176	premium	varietal	100 - 22,5	583.1653; 489.0440; 329.0707;300.0498	25
267					17,66_305,0316m/z	305.032	17.6561					0.00104465	0.00710119	4.12778	varietal	premium	100 - 4,89
268					1,32_195,0516m/z	195.052	1.32467					0.0010604	0.00717841	2.08099	varietal	premium	100 - 5,24 - 0,825
269					6,55_169,0104m/z	169.01	6.54668					0.00107188	0.00722371	Infinity	premium	varietal	100 - 2,23
270					15,56_158,0619m/z	158.062	15.5568					0.00107445	0.00722371	2.25788	varietal	premium	100 - 4,19
271	3	aminoacid derivate	Hydroxyproline	C5H9NO3	3,71_130,0521m/z	130.052	3.70903	M-H	130.051	8.50687	97.7	0.00108327	0.00727302	2.6054	premium	varietal	100 - 4,3	not fragment	15
272					1,37_741,1403m/z	741.14	1.36562					0.00109273	0.00732651	6.73412	varietal	premium	100 - 33,5
273					9,70_225,0416m/z	225.042	9.70113					0.0010966	0.00734242	251.336	varietal	premium	100 - 4,21 - 0,15
274					12,67_957,1637m/z	957.164	12.666					0.00110574	0.00739354	2.26095	premium	varietal	100 - 45,1 - 3,27
275					16,15_683,0955m/z	683.095	16.1464					0.00110831	0.00740064	4.38011	varietal	premium	100 - 26,3 - 1,98
276					6,56_140,9774m/z	140.977	6.55725					0.00111781	0.007453	12.498	premium	varietal	100
277					17,14_955,1498m/z	955.15	17.1392					0.00111919	0.007453	3.56885	premium	varietal	100 - 58,6 - 23,2 - 3,39 - 9,81 - 4,49
278					20,43_417,0840m/z	417.084	20.4301					0.00112966	0.00750236	4.66315	premium	varietal	100 - 1,63
279					1,52_321,0056m/z	321.006	1.5248					0.00116098	0.00763803	2.85755	varietal	premium	100
280					17,66_497,0351m/z	497.035	17.6561					0.00120859	0.00789832	7.35872	varietal	premium	100 - 13,1
281					20,73_175,1136m/z	175.114	20.7256					0.00123385	0.0080313	2.17064	varietal	premium	100 - 5,74
282	3	cinnamate	caftaric sulfonate	C13H12O12S	6,22_390,9985m/z	390.999	6.21925	M-H	390.998	2.19179		0.00125747	0.00807795	2.99869	premium	varietal	100
283					17,66_429,8963m/z	429.896	17.6561					0.00126173	0.00808412	6.08543	varietal	premium	100 - 27,2
284	3	peptide	leu-ala-ser	C12H23N3O5	20,20_288,1537m/z	288.154	20.1982	M-H	288.156	-9.59309	85.67	0.00129917	0.00825931	2.1255	premium	varietal	100	not fragment	15
285	3	flavonol	Myricetin xyloside	C20H18O12	19,60_431,0638m/z	431.064	19.5963	M-H2O-H	431.062	4.18249	80.62	0.00132345	0.00836803	2.26646	premium	varietal	100 - 3,07	341.0478; 313.0531; 269.1478; 235.0390; 227.0861; 179.0093; 151.0155; 143.0506; 101.0398	20
286	3	flavonol	procyanidin B gallate	C37H30O16	11,86_729,1499m/z	729.15	11.8642	M-H	729.146	5.24411	88.51	0.00137394	0.00861196	2.81558	premium	varietal	100 - 34,4 - 2,99
287					8,30_105,0377m/z	105.038	8.29745					0.00140347	0.00871909	2.04335	premium	varietal	100 - 12,4
288					21,56_213,1143m/z	213.114	21.5593					0.00142412	0.00879913	3.09601	varietal	premium	100 - 2,07
289					2,28_814,7272m/z	814.727	2.28412					0.00142563	0.00879913	11.9233	varietal	premium	100
290					11,60_1217,7108m/z	1217.71	11.6004					0.0014459	0.0089038	45.7831	varietal	premium	100 - 5,17
291					15,02_713,2293m/z	713.229	15.0186					0.00147532	0.00905089	2.1493	premium	varietal	100 - 31
292					3,76_323,0988m/z	323.099	3.76045					0.00148023	0.00906968	7.81923	premium	varietal	100
293					5,62_327,0919m/z	327.092	5.61747					0.00149353	0.00912837	3.19569	premium	varietal	100
294					3,83_767,2508m/z	767.251	3.83477					0.00150623	0.00918315	4.64231	varietal	premium	100 - 27
295					12,66_397,0445m/z	397.044	12.6554					0.00151411	0.0091983	2.07683	premium	varietal	100
296					1,43_639,0756m/z	639.076	1.42925					0.00151434	0.0091983	3.51392	premium	varietal	100 - 28,7
297					13,47_610,0661m/z	610.066	13.4678					0.00151798	0.009209	2.17288	premium	varietal	100 - 58,5
298					8,86_685,1256m/z	685.126	8.85683					0.00157963	0.00951247	2.49669	premium	varietal	100 - 26,4 - 1,48
299					20,46_331,0835m/z	331.084	20.4619					0.00158737	0.00952675	7.78903	varietal	premium	100 - 5,42
300	3	peptide	Tyr-ser. Ser-tyr	C12H16N2O5	5,32_267,0993m/z	267.099	5.32187	M-H	267.099	2.388	86.89	0.00161738	0.00967276	7.81464	varietal	premium	100 - 0,975	193.11114; 181.0731; 103.0450	15
301					1,83_1145,3336m/z	1145.33	1.83097					0.00164262	0.00976005	2.74693	varietal	premium	100 - 47,3 - 5,57
302					20,76_265,1092m/z	265.109	20.7574					0.00165496	0.00979783	2.65662	varietal	premium	100
303					6,04_467,1174m/z	467.117	6.04035					0.00168098	0.00990407	2.04883	premium	varietal	100
304					21,74_291,1992m/z	291.199	21.7382					0.00168348	0.00990687	9.24023	varietal	premium	100
305					11,82_485,0622m/z	485.062	11.8217					0.00171678	0.0100787	4.00223	premium	varietal	100
306					20,89_167,0357m/z	167.036	20.8939					0.00176261	0.0102862	6.20859	varietal	premium	100
307					21,00_753,1854m/z	753.185	21					0.0017708	0.0103217	3.47217	varietal	premium	100 - 40,3 - 0,976
308					2,65_303,9959m/z	303.996	2.65403					0.00180961	0.0104733	2.1299	varietal	premium	100 - 5,15
309	3	peptide	leu-phe-asn	C19H28N4O5	17,85_391,2005m/z	391.2	17.8455	M-H	391.199	4.58108	90.21	0.0018274	0.0105514	14.6788	varietal	premium	100 - 14
310					1,22_340,0942m/z	340.094	1.21853					0.00186342	0.010709	2.40822	varietal	premium	100 - 41,8
311					4,97_271,0476m/z	271.048	4.97475					0.0018971	0.0108243	2.83557	premium	varietal	100 - 2,1
312					17,00_431,1704m/z	431.17	17.0012					0.00193144	0.0109842	5.80842	premium	varietal	100 - 22,9
313					17,75_613,1573m/z	613.157	17.7501					0.00193765	0.0110067	2.11417	premium	varietal	100 - 29,4
314					4,24_455,1421m/z	455.142	4.23658					0.00195299	0.0110682	13.7135	premium	varietal	100 - 14,9
315	3	hydroxycinnamic acid	caffeic acid sulfonate	C9H8O7S	15,62_258,9939m/z	258.994	15.6189	M-H	258.992	7.90306	88.95	0.00197669	0.011151	2.5788	varietal	premium	100 - 17,4
316					2,32_427,1838m/z	427.184	2.31593					0.00198567	0.011176	2.23076	premium	varietal	100 - 12,1 - 0,553
317					21,62_333,1333m/z	333.133	21.623					0.00199956	0.01122	10.9958	varietal	premium	100 - 4,82
318					1,37_177,0413m/z	177.041	1.36562					0.00201623	0.0112705	4.78852	varietal	premium	100 - 1,26
319					3,63_679,2346m/z	679.235	3.63472					0.00209186	0.0115919	34.2783	premium	varietal	100 - 32,5
320					11,58_1218,0439m/z	1218.04	11.5792					0.00209675	0.0115919	28.3377	varietal	premium	100
321	3	flavonol	Syringetin -acetyl-hexoside	C25H26O14	17,15_549,1260m/z	549.126	17.1498	M-H	549.125	1.8322		0.00210529	0.0116227	3.17794	varietal	premium	100 - 14,3	503.0815; 387.0167; 386.0355; 385.0374; 329.0901; 327.0984;227.0876; 212.0361;149.0313; 115.0195	15
322					16,72_545,0968m/z	545.097	16.7163					0.00212322	0.0116822	2.0308	premium	varietal	100 - 19,4
323					20,77_573,1258m/z	573.126	20.7681					0.00212797	0.0116952	2.336	premium	varietal	100 - 12
324	3	peptide	asp-leu-thr-asp	C18H30N4O10	7,39_443,1775m/z	443.177	7.39107	M-H2O-H	443.178	-1.08038	85.31	0.00213425	0.0117141	3.41797	premium	varietal	100 - 7,95
325					21,52_195,9141m/z	195.914	21.5169					0.00214493	0.0117359	7.00559	premium	varietal	100
326					5,40_414,1022m/z	414.102	5.39618					0.00218933	0.0119389	4.86717	varietal	premium	100 - 12,3 - 1,17
327					18,39_97,0289m/z	97.0289	18.3942					0.0022196	0.0120905	2.57384	premium	varietal	100
328					8,62_440,2622m/z	440.262	8.62487					0.00223839	0.0121659	2.91935	premium	varietal	100 - 19,2
329					12,38_346,0689m/z	346.069	12.3811					0.00227305	0.0122998	4.88495	varietal	premium	100
330					15,56_116,0507m/z	116.051	15.5568					0.00229555	0.012391	2.22641	varietal	premium	100 - 6,39
331					19,51_677,1525m/z	677.152	19.513					0.00232541	0.0125141	4.68584	varietal	premium	100 - 31,5
332					1,38_444,0218m/z	444.022	1.37618					0.00232885	0.0125189	Infinity	varietal	premium	100 - 2,96
333					19,62_919,1692m/z	919.169	19.6176					0.00235767	0.0126461	3.50561	varietal	premium	100 - 42,1
334					20,57_191,0350m/z	191.035	20.568					0.00240231	0.0128434	7.05186	varietal	premium	100
335					17,29_919,1652m/z	919.165	17.2862					0.00241913	0.0129193	3.68882	varietal	premium	100 - 46,8 - 3,84
336					16,98_494,1115m/z	494.112	16.9801					0.00247562	0.013178	2.76085	premium	varietal	100 - 39,3
337					1,25_163,0263m/z	163.026	1.25045					0.00248105	0.0131783	16.2261	varietal	premium	100
338					2,46_415,0597m/z	415.06	2.46302					0.00255371	0.0134334	3.18669	premium	varietal	100 - 2,94
339				C21H24O11	8,53_451,1239m/z							0.0025776	0.0135445	2.10592	premium	varietal	100 - 14,6
340					14,79_781,1992m/z	781.199	14.7866					0.00265984	0.0138987	3.37842	premium	varietal	100 - 40,7
341					3,76_232,9597m/z	232.96	3.76045					0.00266199	0.0138987	3.87387	varietal	premium	100
342					19,50_597,1841m/z	597.184	19.5024					0.00267277	0.0139253	3.28716	premium	varietal	100 - 11,7
343	3	flavonol	Myricitrin isomer	C21H20O12	16,05_463,0919m/z	463.092	16.0524	M-H	463.088	8.01341	81.2	0.00285916	0.0146211	3.61051	premium	varietal	100 - 5,03
344					21,19_335,1164m/z	335.116	21.1895					0.00285992	0.0146211	53.8595	varietal	premium	100
345					1,51_811,2410m/z	811.241	1.51413					0.00287039	0.0146441	5.8243	varietal	premium	100 - 29,1 - 0,684
346					5,79_250,0403m/z	250.04	5.78723					0.0028752	0.0146534	2.92941	premium	varietal	100
347	3	peptide	His-asp or Asp-his	C10H14N4O5	3,28_251,0782m/z	251.078	3.27548	M-H2O-H	251.079	-1.56718	89.86	0.00294944	0.0149669	4.22706	premium	varietal	100 - 2,94	190.9974; 162.9877; 133.0468	10
348					20,38_388,0769m/z	388.077	20.3771					0.00297086	0.0150223	2.35882	premium	varietal	100
349					20,93_677,1516m/z	677.152	20.9258					0.0029766	0.0150297	4.27749	premium	varietal	100 - 35,2 - 4,65
350					8,31_437,0569m/z	437.057	8.30813					0.0029834	0.0150455	2.75775	premium	varietal	100 - 21,2
351	3	peptide	leu-asp-ser	C13H23N3O7	4,36_332,1474m/z	332.147	4.36232	M-H	332.146	3.33833	84.35	0.00303167	0.0152294	14.9018	varietal	premium	100	288.1238; 244.1540; 216.1406; 172.1187; 115.0101	10
352					15,55_272,0570m/z	272.057	15.5461					0.00309658	0.0154291	2.98991	varietal	premium	100 - 10,1
353					8,08_499,1007m/z	499.101	8.07617					0.00316199	0.0156597	3.54013	premium	varietal	100 - 36,2
354					9,44_881,1984m/z	881.198	9.43735					0.00325783	0.0159891	2.642	premium	varietal	100 - 45,4 - 0,594
355					11,78_125,0244m/z	125.024	11.7793					0.00327641	0.0160482	2.11783	premium	varietal	100
356					8,94_179,0358m/z	179.036	8.94172					0.00331164	0.0161669	5.29579	varietal	premium	100
357					17,65_375,9557m/z	375.956	17.6455					0.00331382	0.0161669	2.50884	varietal	premium	100 - 22,2
358					5,12_441,1271m/z	441.127	5.12173					0.00331943	0.0161782	2.50316	premium	varietal	100
359					7,75_149,3439m/z	149.344	7.74867					0.0033299	0.0162017	2.18965	premium	varietal	100
360					21,71_315,0217m/z	315.022	21.7063					0.00333086	0.0162017	3.8761	premium	varietal	100 - 5,34
361	3	flavonol	Quercetin glucoside	C21H20O12	17,69_463,0902m/z	463.09	17.6879	M-H	463.088	4.26745	83.26	0.00334847	0.0162552	2.03551	premium	varietal	100 - 7,69
362					20,47_413,2413m/z	413.241	20.4725					0.00336001	0.0162629	24.4545	varietal	premium	100 - 12,8 - 1,35
363					7,36_392,0026m/z	392.003	7.35925					0.00344409	0.0165718	Infinity	premium	varietal	100
364					6,18_609,2035m/z	609.204	6.17675					0.00345566	0.0166112	3.95966	premium	varietal	100 - 27,8
365					10,19_419,0995m/z	419.099	10.1862					0.00353741	0.0169378	3.06898	premium	varietal	100 - 25,4
366					2,28_814,2293m/z	814.229	2.28412					0.00354663	0.0169607	16.7962	varietal	premium	100 - 16,2
367					21,44_275,1296m/z	275.13	21.4426					0.003649	0.0172866	20.7456	varietal	premium	100
368					5,09_671,0943m/z	671.094	5.08992					0.00368764	0.0174025	2.47178	premium	varietal	100 - 31,7
369					3,69_598,0853m/z	598.085	3.68778					0.00378621	0.0177191	71.1434	premium	varietal	100 - 51
370					20,75_371,0820m/z	371.082	20.7469					0.00384472	0.0179368	9.62041	varietal	premium	100 - 10,6 - 3,74 - 0,0732
371					8,10_501,1166m/z	501.117	8.09742					0.00389961	0.0181435	2.16586	premium	varietal	100 - 20,6
372					17,65_268,9389m/z	268.939	17.6455					0.00393434	0.018253	3.46142	varietal	premium	100 - 17,8
373					20,79_387,0773m/z	387.077	20.7893					0.00399423	0.0184762	69.9645	varietal	premium	100
374					2,45_281,0888m/z	281.089	2.45235					0.00403309	0.0186384	3.45283	premium	varietal	100 - 5,07
375					5,52_381,1376m/z	381.138	5.52345					0.00416599	0.0191624	2.07606	premium	varietal	100
376					15,55_462,0542m/z	462.054	15.5461					0.00417326	0.0191779	8.02991	varietal	premium	100 - 20
377	3	peptide	Asn-tyr or Tyr-asn	C13H17N3O5	5,78_276,1001m/z	276.1	5.77665	M-H2O-H	276.099	4.14863	84.81	0.00419238	0.0192457	2.44764	varietal	premium	100
378					10,69_193,0507m/z	193.051	10.6924					0.00419588	0.0192457	2.03011	premium	varietal	100 - 4,88
379					15,57_142,0672m/z	142.067	15.5674					0.00424828	0.0194497	3.62259	varietal	premium	100 - 3,62
380					11,93_690,2269m/z	690.227	11.9263					0.0043195	0.0196475	2.32026	varietal	premium	100 - 25,2
381					20,74_191,1091m/z	191.109	20.7363					0.00438966	0.0198745	15.0067	varietal	premium	100
382					21,81_255,2319m/z	255.232	21.8125					0.00452448	0.0202997	3.13655	varietal	premium	100
383					21,37_195,1036m/z	195.104	21.3699					0.00452745	0.0202997	21.093	varietal	premium	100
384					17,92_243,0886m/z	243.089	17.9198					0.00457229	0.020384	6.60262	varietal	premium	100 - 1,39
385					11,27_323,1352m/z	323.135	11.2729					0.00463298	0.0205331	2.22644	premium	varietal	100 - 5,83
386					8,95_589,0923m/z	589.092	8.95238					0.00463553	0.0205331	3.63061	varietal	premium	100 - 23
387					10,08_745,1422m/z	745.142	10.0801					0.00470624	0.0207341	4.96024	premium	varietal	100 - 45,7
388					20,37_337,0026m/z	337.003	20.3664					0.0047135	0.0207474	Infinity	varietal	premium	100
389					1,27_679,1963m/z	679.196	1.2716					0.00473555	0.0208139	3.01382	varietal	premium	100 - 26,4
390	3	peptide	leu-leu-ser	C15H29N3O5	8,68_330,2047m/z	330.205	8.67793	M-H	330.203	3.67948	85.59	0.00473709	0.0208139	2.42919	varietal	premium	100 - 3,26
391					1,63_374,0743m/z	374.074	1.62928					0.00485306	0.0211156	2.05865	premium	varietal	100 - 1,66
392	3	peptide	leu-val-gly	C13H25N3O4	8,67_286,1781m/z	286.178	8.66737	M-H	286.177	2.87437	84.94	0.0048712	0.021157	4.14931	varietal	premium	100	245.0919; 174.9697; 158.9840; 125.0303	10
393					20,44_481,1739m/z	481.174	20.4407					0.0051075	0.0219118	42.8993	varietal	premium	100 - 13,3
394					20,73_91,0551m/z	91.0551	20.7256					0.00515233	0.0220655	7.04766	varietal	premium	100
395					2,23_676,0828m/z	676.083	2.23105					0.00516861	0.022116	8.87646	varietal	premium	100 - 28,7
396					14,30_528,1735m/z	528.173	14.3					0.00523331	0.0222377	3.26077	varietal	premium	100 - 15,9
397					4,46_344,1565m/z	344.156	4.45787					0.0052577	0.0222835	21.4281	varietal	premium	100 - 8,51
398					1,91_352,0898m/z	352.09	1.91432					0.00530942	0.0224639	19.0971	varietal	premium	100 - 8,16
399					9,82_93,0344m/z	93.0344	9.81628					0.00533544	0.0225278	2.58203	varietal	premium	100
400					21,24_319,2142m/z	319.214	21.2425					0.00535732	0.0225693	Infinity	varietal	premium	100 - 2,31
401					2,88_325,9715m/z	325.972	2.87532					0.00552624	0.0232075	4.04297	varietal	premium	100 - 27,4
402					2,56_232,0839m/z	232.084	2.55847					0.00555092	0.023265	2.12733	premium	varietal	100 - 5,57
403					9,75_203,0728m/z	203.073	9.75418					0.00562145	0.0235205	2.02777	premium	varietal	100 - 5,96
404					12,59_1424,7990m/z	1424.8	12.5918					0.00565596	0.0236246	Infinity	varietal	premium	100
405					6,59_223,0630m/z	223.063	6.58917					0.0057	0.0236675	2.08198	premium	varietal	100
406					19,83_697,1647m/z	697.165	19.8283					0.0057264	0.023717	2.35335	premium	varietal	97,2 - 100 - 27,8
407					20,73_294,1132n	293.104	20.7256					0.00576768	0.0238276	2.802	varietal	premium	100 - 3,44
408					2,20_195,0529m/z	195.053	2.19923					0.00587345	0.0241831	46.8698	varietal	premium	100
409					19,46_949,1751m/z	949.175	19.4599					0.00598821	0.0245527	19.46	premium	varietal	100 - 39,5
410					4,50_777,1959m/z	777.196	4.50027					0.00600763	0.0246082	4.3651	premium	varietal	100 - 35,8
411					20,56_691,1332m/z	691.133	20.5574					0.00608428	0.0248402	3.15746	varietal	premium	100 - 22,8
412					5,10_532,1971m/z	532.197	5.10048					0.00610276	0.0248769	15.5018	varietal	premium	100
413					1,24_449,0232m/z	449.023	1.23978					0.00616888	0.0250786	3.4937	premium	varietal	100 - 12
414					20,43_803,1856m/z	803.186	20.4301					0.00620845	0.0251822	18.7368	premium	varietal	100 - 39,3
415					1,17_322,1960m/z	322.196	1.16547					0.00635324	0.0256002	2.41989	varietal	premium	100 - 22,9
416					6,41_244,1307m/z	244.131	6.40873					0.00645216	0.0258502	8.40495	varietal	premium	100
417	3	flavonol	kaempferol glucoside rhamnoside	C27H30O15	12,46_593,1514m/z	593.151	12.4644	M-H	593.151	0.338594	93.04	0.00652265	0.0260928	2.34062	premium	varietal	100 - 30,8	484.983	25
418					2,22_380,0084m/z	380.008	2.22048					0.00660052	0.0263372	5.73227	varietal	premium	100 - 24,6
419	3	peptide	Trp-glu or Glu-Trp	C16H19N3O5	14,09_332,1265m/z	332.127	14.0893	M-H	332.125	3.95172	95.49	0.00664435	0.0264614	2.70564	varietal	premium	100 - 16,3
420					18,06_319,0428m/z	319.043	18.0562					0.00665323	0.0264614	2.62685	premium	varietal	100 - 18
421					2,38_482,0390m/z	482.039	2.37968					0.00668266	0.0265354	79.2502	varietal	premium	100 - 13
422					15,56_288,0295m/z	288.03	15.5568					0.00669799	0.0265534	5.3306	varietal	premium	100
423					17,90_199,0992m/z	199.099	17.8986					0.00673897	0.0266942	18.3326	varietal	premium	100
424					15,56_416,1328m/z	416.133	15.5568					0.0067787	0.0268084	2.73771	varietal	premium	100 - 76,1 - 18
425					6,11_346,1178m/z	346.118	6.11312					0.00680173	0.0268778	2.80076	varietal	premium	100 - 8,38
426					19,78_289,0727m/z	289.073	19.7767					0.00687013	0.0271044	2.02886	premium	varietal	100 - 8,76
427					11,58_1217,3762m/z	1217.38	11.5792					0.00691282	0.0272254	49.8073	varietal	premium	100 - 59,1
428					10,15_576,1240m/z	576.124	10.1544					0.00691724	0.0272254	2.61588	premium	varietal	100 - 26,4
429					21,61_215,1296m/z	215.13	21.6124					0.00692298	0.0272254	2.08383	varietal	premium	100 - 2,15
430					2,46_191,0572m/z	191.057	2.46302					0.00695042	0.0272741	4.49929	premium	varietal	100 - 2,25
431					13,50_385,2463m/z	385.246	13.4981					0.00695205	0.0272741	2.56929	premium	varietal	100 - 23,8
432	3	peptide	asp-pro-ser-ser	M-H2O-H	4,31_385,1361m/z	385.136	4.30925	M-H2O-H	385.136	-1.04296	91.62	0.00702635	0.0274495	3.0806	varietal	premium	100 - 11,9	171.093	10
433					4,93_221,0449m/z	221.045	4.93227					0.00709483	0.0276703	2.72405	premium	varietal	100
434					5,49_539,0509m/z	539.051	5.49163					0.00719932	0.0279759	2.76954	premium	varietal	100 - 29,6
435					19,46_611,2562m/z	611.256	19.4599					0.00734809	0.0284414	2.1261	premium	varietal	100 - 12,2
436					5,14_291,0720m/z	291.072	5.14297					0.00739059	0.0285608	4.74331	varietal	premium	100 - 7,26
437					1,46_833,1175m/z	833.118	1.46107					0.00743871	0.028679	5.46758	premium	varietal	100 - 67,3
438					5,47_388,9831m/z	388.983	5.47038					0.00749482	0.02885	4.55145	premium	varietal	100 - 6,58
439					9,75_355,0830m/z	355.083	9.75418					0.00753698	0.0289442	3.08662	premium	varietal	100 - 12
440					10,15_576,6271m/z	576.627	10.1544					0.00754425	0.0289495	3.50216	premium	varietal	100
441					10,24_161,0264m/z	161.026	10.2393					0.00760676	0.0291666	2.28783	premium	varietal	100
442					18,51_334,1774m/z	334.177	18.5094					0.00763934	0.0292628	2.87299	premium	varietal	100 - 27,7
443					1,23_407,0244m/z	407.024	1.2292					0.00764401	0.0292628	2.14698	premium	varietal	100 - 3,28
444					21,33_169,1241m/z	169.124	21.3274					0.00767996	0.0293555	Infinity	varietal	premium	100 - 3,41
445	3	flavonol	Myricitrin isomer	C21H20O12	9,19_463,0927m/z	463.093	9.19482	M-H	463.088	9.71562	95.09	0.00778855	0.0296092	3.67328	premium	varietal	100 - 23,8	430.7602; 394.8341; 300.8586; 283.0101; 186.0125; 167.0332; 125.0202	10
446					5,74_201,9963m/z	201.996	5.74483					0.00780094	0.0296333	2.11843	varietal	premium	100 - 14,1
447					12,79_292,0802m/z	292.08	12.7918					0.00783113	0.029725	7.45039	premium	varietal	100
448					19,83_529,1303m/z	529.13	19.8283					0.00810012	0.0304801	2.42142	premium	varietal	100 - 22,9
449					1,21_108,9026m/z	108.903	1.20797					0.00833036	0.0312334	4.21955	premium	varietal	100
450					3,28_67,0176m/z	67.0176	3.27548					0.00835636	0.0312889	2.48562	varietal	premium	100 - 10,8
451					2,90_261,9491m/z	261.949	2.89655					0.00837067	0.0312889	2.86617	premium	varietal	100 - 14,1
452					14,82_1323,4228m/z	1323.42	14.8169					0.00853402	0.0317064	5.75026	varietal	premium	100 - 48,1
453					8,29_355,0897m/z	355.09	8.28688					0.00855022	0.0317185	2.12598	premium	varietal	100 - 12,9
454					3,80_191,0577m/z	191.058	3.80295					0.00880694	0.0323288	3.1021	premium	varietal	100 - 2,18
455					2,19_985,2947m/z	985.295	2.18867					0.00887687	0.0324641	36.5477	varietal	premium	100 - 44,2
456					11,04_395,0491m/z	395.049	11.0411					0.00888853	0.0324825	2.08943	premium	varietal	100
457					9,15_419,0996m/z	419.1	9.15242					0.00893293	0.0325962	2.30546	premium	varietal	100 - 12,1
458					1,60_1036,1926m/z	1036.19	1.59902					0.00922048	0.0334218	Infinity	varietal	premium	100 - 52,3
459					10,51_443,1961m/z	443.196	10.5136					0.00924582	0.033489	2.18757	premium	varietal	100 - 8,63
460					6,61_505,1576m/z	505.158	6.61042					0.00938796	0.0338788	2.60742	premium	varietal	100 - 20,6
461					18,34_353,0677m/z	353.068	18.3412					0.00960276	0.0344935	2.6269	premium	varietal	100 - 13,3
462					10,77_180,0376m/z	180.038	10.7667					0.00966893	0.0346634	3.01259	premium	varietal	100
463					15,64_138,0194m/z	138.019	15.6401					0.00976329	0.0348997	2.99416	premium	varietal	100 - 5,57

## Sheet: S5
Supplementary Table S5. Tentative annotated metabolites of oenological interest.
mode	level	name compound	chemical group	p<0,01	p<0,05	max fold >2	tR(min)	m/z	formule	aduct	monoistopic mass aduct	ppm	Anova (p)	Anova (q )	Max Fold Change	Isotope Distribution	Maximum Abundance	Minimum CV%	MS/MS Fragments	CE	HMDB ID	CHEBI ID	ChemSpider ID	KEGG	Pubchem ID	Reference(s)
ESI-	1	trans-resveratrol	stilbenoids	X		X	20.4195	227.072	C14H12O3	M-H	227.071	7.02532	5.80758e-13	9.02303e-11	3.04374	100 - 10	1821.73	31.39	185.0739; 183.0939; 143.0604; 141.0784	15	HMDB0003747	CHEBI:45713	392875	C03582	445154
ESI+	3	pyranomalvidin 3-(6"-acetyl)-glucoside	anthocyanin - pigment	X		X	19.0478	559.146	C27H27O13	M+	559.145	0.829271	8.52163e-12	2.64951e-10	3.22816	100 - 25.2	11848.3	41.4	397.102	20
ESI-	1	kaempferol 3-glucoside	flavonols	X		X	20.2619	447.095	C21H20O11	M-H	447.093	4.82627	1.01953e-11	8.48575e-10	12.3395	100 - 15,3 - 1,92	22080.5	67.31	327,0975; 284,0740; 255,0697	20	HMDB0037429	CHEBI:30200	4445311	C12249	5282102	2,3,4,6,7
ESI-	3	Uridine monophosphate or pseudouridine monophosphate	others	X		X	2.16742	323.029	C9H13N2O9P	M-H	323.029	0.71022	5.9418e-11	3.07719e-09	2.30672	100 - 3,51	36.1357	37.11					5808
ESI+	1	pyranomalvidin 3-glucoside (Vitisin B)	anthocyanin - pigment	X		X	18.295	517.135	C25H25O12	M+	517.135	1.40016	2.4224e-10	4.0555e-09	2.86899	100 - 23,9 - 3,29 - 0,128	23621.7	38.76					58191428			4,5,6
ESI-	3	flavanol glucoside	flavonols	X		X	20.568	447.095	C21H20O11	M-H	447.093	3.19471	3.21421e-10	1.26961e-08	5.37699	100 - 4.95	265.378	46.84
ESI+	1	valine	amino acid	X			1.35553	118.086	C5H11NO2	M+H	118.086	0.345476	3.76332e-10	5.77725e-09	1.69071	100 - 3.55	1501.36					CHEBI:27266	1148			2, 3,4,6,7
ESI+	3	tyr-phe	peptide	X		X	11.5992	329.149	C18H20N2O4	M+H	329.15	-0.790593	1.17523e-09	1.32299e-08	4.42808	100 - 10.8	95.4713	83.3
ESI+	1	Oxovitisin A	anthocyanin - pigment	X		X	20.5901	533.129	C25H24O13	M+H	533.126	6.58945	1.24757e-09	1.39242e-08	1.97315	100 - 7.52	804.991	26.95							136740013
ESI-	3	indole-lactic acid-glucoside-2-sulfonate	amine	X		X	9.62682	446.078	C17H21NO11S	M-H	446.076	3.37491	2.5777e-09	6.39078e-08	2.078	100 - 15.9 - 1.78 - 0.0225	3039.27	33.13								3,7,8,11
ESI+	1	methyl pyrano malvidin 3-glucoside	anthocyanin - pigment	X			19.776	531.151	C26H27O12	M+	531.15	1.6994	3.52681e-09	3.09093e-08	1.87734	100 - 22.2 - 3.59 - 0.699	6315.17	20.18
ESI-	1	tryptophol 2-sulfonate	others	X		X	10.0694	240.035	C10H11NO4S	M-H	240.034	5.81813	4.65227e-09	1.03258e-07	2.70008	100 - 6,79 - 0,145	474.795	52.07								3,5,8,11
ESI+	1	Uracil	others	X			2.47877	113.035	C4H4N2O2	M+H	113.035	-3.94251	7.36421e-09	5.69026e-08	1.83729	100 - 2.12	248.66	22.58			HMDB0000300		1141	C00106	1174
ESI-	3	Uridine or pseudouridine	others	X			4.14103	243.063	C9H12N2O6	M-H	243.062	5.03186	8.06217e-09	1.66273e-07	1.68238	100 - 7,7 - 0,0594	1089.13	24.53					5807
ESI-	1	kaempferol	flavonols	X		X	21.1682	285.043	C15H10O6	M-H	285.04	10.377	8.86588e-09	1.7812e-07	4.66181	100 - 9,26 - 1,22	29731.9	52.89			HMDB0005801	CHEBI:28499	4444395	C05903	5280863	3,5
ESI+	3	pyranomalvidin 3-(6"-p-coumaroyl)-glucoside	anthocyanin - pigment	X		X	20.2811	663.172	C34H31O14	M+	663.171	0.705249	9.01432e-09	6.68826e-08	3.1538	100 - 22.9 - 1.49	3468.11	48.89	355.087	20						5
ESI+	1	4-hydroxybenzoic acid	Benzoic acids	X			9.75316	139.039	C7H6O3	M+H	139.039	0.177586	0.0051392	0.00197175	1.19846	100 - 1.42	763.922	12.59			HMDB0000500	CHEBI:30763	132	C00156	135
ESI-	1	vanillic acid	Benzoic acids	X			10.4604	167.036	C8H8O4	M-H	167.035	5.53202	1.54107e-08	2.78408e-07	1.41026	100 - 2.8	572.093	8.38			HMDB0000484	CHEBI:30816	8155	C06672	8468
ESI+	1	delphinidin 3 ,5-O-diglucoside	anthocyanidin	X		X	8.57518	627.157	C27H31O17	M+	627.156	2.58218	3.87594e-08	1.95922e-07	4.39083	100 - 10.7	1812.56	76.61	499.1189; 467.2102; 319.0814; 303.0633; 301.0743; 259.0656; 163.0488; 159.0056	20			8276439	C16312	10100906	2
ESI+	3	terpenoid	others	X			21.6643	339.179	C21H36O12	M+H	339.178	2.46164	4.7867e-08	2.29805e-07	1.3042	100 - 11.4 - 9.3	18203.8	11.36	321.1640; 193.1154; 169.0437; 121.1035	15						3
ESI-	1	luteolin 7-glucoside	flavones	X		X	20.1133	447.095	C21H20O11	M-H	447.093	2.73048	7.95933e-08	1.03627e-06	8.32262	100 - 17,6 - 1,38	4062.25	49.23	327,0968; 284,0733	20	HMDB0035588	CHEBI:27994	4444241	C03951	5280637
ESI-	3	quercetin xyloside	flavonols	X		X	19.7661	433.079	C20H18O11	M-H	433.078	2.63398	1.05844e-07	1.27808e-06	7.29206	100 - 12	728.178	48.88
ESI-	1	quercetin 3-glucoside *	flavonoids	X		X	19.4705	463.093	C21H20O12	M-H	463.088	10.5935	1.22632e-07	1.40785e-06	9.56529	100 - 14.6 - 2.38 - 0.128 - 0.000808	151050	49.08	300.0249; 341.0595	20	HMDB0037362	CHEBI:68352	4444361	C05623		2-4,6-7
ESI+	3	catechin/epicatechin-ethyl-malvidin 3-(6''-p-coumaroyl)-glucoside	anthocyanin - pigment	X		X	20.5165	955.266	C49H47O20	M+	955.266	1.02545	2.09124e-07	7.03032e-07	13.2132	100 - 20.4 - 4.54	784.937	83.73	809.2330; 647.1768; 519.1580; 357.1014	20						3-4,6
ESI+	3	catechin/epicatechin-ethyl-malvidin 3-glucoside	anthocyanin - pigment	X		X	19.6338	809.229	C40H41O18	M+	809.229	0.680105	2.49983e-07	7.96051e-07	15.8746	100 - 23.4	543.27	96.37	647.1768; 519.1560; 357.1014	20			13170147			3,5
ESI-	1	Isorhamnetin 3-glucoside	flavonols	X		X	20.3255	477.107	C22H22O12	M-H	477.104	6.80379	2.88416e-07	2.88364e-06	5.81878	100 - 15,6 - 3,01 - 0,0913 - 0,00338	28338.2	47.84				CHEBI:75750	4444973		5318645	2,4,6-7
ESI-	3	caffeic acid sulfonate	cinnamates	X			7.82297	258.993	C9H8O7S	M-H	258.992	2.94828	2.98174e-07	2.91972e-06	1.83089	100 - 3.43 - 0.35	682.72	29.11			HMDB0041706	CHEBI:90242			102261219
ESI+	1	3,5-dihydroxybenzoic acid	Benzoic acids	X			8.8964	155.034	C7H6O4	M+H	155.034	-1.27978	3.32744e-07	9.80842e-07	1.65834	100	103.553	34.15			HMDB0013677	CHEBI:39912	7146		7424
ESI-	1	3,5-dihydroxybenzoic acid	Benzoic acids	X			8.9099	153.02	C7H6O4	M-H	153.019	9.29344	7.80934e-07	6.36351e-06	1.94071	100 - 1.17	275.774	34.5			HMDB0013677	CHEBI:39912	7146		7424
ESI-	1	3,4-dihydroxybenzoic acid	Benzoic acids	X		X	8.87807	153.02	C7H6O4	M-H	153.019	8.49569	6.31725e-06	3.37669e-05	2.20136	100	38.5436	38.03			HMDB0001856	CHEBI:36062	71	C00230	72
ESI-	1	quercetin 3-glucuronide *	flavonoids	X			19.0475	477.074	C21H18O13	M-H	477.067	12.8674	4.40856e-07	4.01333e-06	1.90722	100 - 13.5 - 2.32 - 0.0771 - 0.000698	124877	19.9	357.0522; 314.0312	20	HMDB0029212		4438874		12004528	2-4,6-7
ESI-	1	kaempferol 3-glucuronide	flavonols	X		X	19.1854	461.074	C21H18O12	M-H	461.073	2.47329	4.60564e-07	4.17643e-06	5.62335	100 - 6,03	913.187	43.57	300,0747; 285,0860	20	HMDB0029500	CHEBI:75721	4477252		14185731	2-4,6-7
ESI-	1	myricetin-3-glucoside *	flavonols	X		X	17.1498	479.089	C21H20O13	M-H	479.083	11.9257	6.05073e-07	5.20111e-06	3.182	100 - 14.4 - 2.22 - 0.102	184566	24.82	316.0406; 179.0136	20	HMDB0034358	CHEBI:75813	10188643		5491408	2-4,6-7
ESI+	3	ala-tyr adduct	peptide	X		X	5.4777	253.118	C12H16N2O4	M+H	253.118	-1.71914	6.47593e-07	1.66796e-06	3.46091	100 - 23.1	58.0843	53.95	254.1697; 195.1215; 167.1279; 125.0794	15	HMDB0028699	CHEBI:73395			92946
ESI-	1	trans-fertaric acid	cinnamates	X			10.8819	325.058	C14H14O9	M-H	325.057	3.77198	9.71837e-07	7.51547e-06	1.25772	100 - 6,3 - 0,167	1123.02	14.73			HMDB0029199	CHEBI:91032	20058463			2-4,6-7
ESI+	1	riboflavina	vitamin	X			14.8148	377.146	C17H20N4O6	M+H	377.146	-1.11694	1.1488e-06	2.52977e-06	1.22605	100 - 7.17 - 0.163	942.63	14.09			HMDB0000244	CHEBI:17015	431981	C00255	493570	2-4,6-7
ESI-	1	caffeic acid	cinnamates	X			11.8748	179.036	C9H8O4	M-H	179.035	3.62294	1.49816e-06	1.07205e-05	1.63891	100 - 8,67 - 0,108	4781.31	26.83			HMDB0003501	CHEBI:36281	600426	C01481	1549111	2-4,6-7
ESI+	1	choline	vitamin	X			1.31872	104.108	C5H14NO	M+	104.107	9.18434	1.58495e-06	3.16752e-06	1.65029	100 - 4.01 - 0.0877	21109	17.83			HMDB0000097	CHEBI:15354	299	C00114	305	6
ESI+	1	kaempferol 3-glucoside	flavonoids	X		X	20.2566	471.09	C21H20O11	M+Na	471.09	-0.474093	3.13614e-06	4.31767e-05	4.23714	100 - 11 - 1,34 - 0,0275	1492.98	120.56			HMDB0037429	CHEBI:30200	4445311	C12249	5282102
ESI+	1	arginine	amino acid	X		X	1.23287	175.119	C9H14N4O2	M+H	175.119	1.25727	3.53556e-06	5.88141e-06	2.14649	100 - 6.22 - 0.105	1760.02	38.4			HMDB0003416	CHEBI:29016	227			2-4,6-7
ESI-	1	naringenin	flavanones	X			20.8318	271.062	C15H12O5	M-H	271.061	-6.37385	3.85706e-06	2.28771e-05	1.39997	100 - 8,42 - 0,235	892.41	14.23			HMDB0002670	CHEBI:17846	388383	C00509		6
ESI-	1	ethyl caffeic	cinnamates	X		X	20.6726	207.067	C11H12O4	M-H	207.066	5.74364	3.86827e-06	2.28807e-05	2.20699	100 - 8.97 - 1.04	21260	28.6				CHEBI:132714	4476132		5317238	3,6-7
ESI+	3	peonidin (acetyl-hexoside) isomer*	anthocyanidin	X		X	9.38935	505.133	C24H25O12	M+	505.134	-2.62911	4.59416e-06	7.29839e-06	5.00611	100	89.3312	72.24
ESI-	1	trans-coutaric acid	cinnamates	X			9.70113	295.047	C13H12O8	M-H	295.046	3.8297	8.52529e-06	4.33803e-05	1.31103	100 - 12,4 - 0,31	6798.61	17.82				CHEBI:76095	4816367			2-4,6-7
ESI-	1	quercetin *	flavonols	X			20.7893	301.04	C15H10O7	M-H	301.035	15.3506	1.09896e-05	5.32459e-05	1.44382	100 - 10,8 - 1,21 - 0,0428	135046	20.79	273.0501; 243.0301; 151.0050	20	HMDB0005794	CHEBI:16243	15139441	C00389	5280343	3-4,6-7
ESI-	1	quercetin 4-glucoside	flavonols	X		X	19.1749	463.09	C21H20O12	M-H	463.088	4.38802	1.52101e-05	6.97777e-05	5.30605	100 - 16,7 - 2,21 - 0,022	33659.3	41.77	343,1011; 301,0808; 300,0716	20	HMDB0037932	CHEBI:75839	4478811		5320844
ESI-	1	luteolin	flavones	X			20.9682	285.042	C15H10O6	M-H	285.04	5.13879	1.86641e-05	8.08487e-05	1.59454	100 - 1,52	262.582	28.07			HMDB0005800	CHEBI:15864	4444102	C01514	5280445
ESI+	4	ile-ile, ile-leu or leu-ile	peptide	X		X	7.16253	227.176	C12H24N2O3	M+H	227.175	1.62316	2.05826e-05	2.43243e-05	167.205	100 - 9.87 - 0.507	534.85	141.08
ESI+	1	xanthine	xanthines	X			3.98438	153.041	C5H4N4O2	M+H	153.041	-3.43283	2.70552e-05	2.99406e-05	1.45808	100 - 8.09 - 0.519 - 0.00641	9744.56	17.5				CHEBI:15318	1151			3
ESI-	3	Proanthocyanidin 4β-sulfonate (catechin-gallocatechin type)	flavonols	X		X	5.25968	673.089	C30H26O19S	M-H	673.087	2.43506	3.44309e-05	0.000131543	3.5283	100 - 21 - 1,49	459.809	76.55	385.043	15						6
ESI+	1	naringin	flavonoids	X			19.9109	581.187	C27H32O14	M+H	581.187	0.449867	3.8128e-05	3.93282e-05	1.6982	100 - 10.3 - 0.224	2404.86	30.96			HMDB02927	28819	390868	C09789	442428
ESI+	3	cyanidin (coumaroyl)-hexoside isomer*	anthocyanidin	X			7.65553	595.145	C30H27O13	M+	595.145	-0.815572	3.84927e-05	3.95588e-05	1.47407	100 - 11.9 - 0.512	1245.61	30.36
ESI-	1	O-coumaric acid	cinnamates	X		X	21.1576	163.041	C9H8O3	M-H	163.04	4.34952	3.94489e-05	0.000145468	2.18801	100 - 1,92 - 0,0359	588.59	41.54			HMDB0002641	CHEBI:18176	553146	C01772	637540
ESI-	1	epicatechin-4β-sulfonates	flavonols	X			4.42605	369.029	C15H14O9S	M-H	369.029	-0.139889	4.75927e-05	0.000169077	1.70229	100 - 8,74 - 0,954	1880.51	36.55	326.0207; 287.0692; 269.0568; 243.0771; 161.0335; 125.0314	15						3,6,11
ESI+	3	catechin/epicatechin-ethyl-malvidin 3-glucoside	anthocyanin - pigment	X		X	19.8741	809.23	C40H41O18	M+	809.229	0.992013	5.05481e-05	4.94443e-05	4.09588	100 - 22.4 - 0.404	3307.56	53.28	647.1734; 519.1588; 357.1019	20			13170147			2-5,6-7
ESI-	1	procyanidin B2-4β-sulfonates	flavonols	X			5.34312	657.094	C30H26O15S	M-H	657.092	2.89763	5.38954e-05	0.000186355	1.91866	100 - 21.9 - 1.74 - 0.0231	1222.33	43.84	369.0164; 287.0518; 177.0433	20						3,6,11
ESI+	1	cyanidin 3-(6''-acetyl)-glucoside	anthocyanidin	X			18.6408	491.118	C23H23O12	M+	491.119	-1.46105	7.84913e-05	7.02521e-05	1.82992	100 - 7,56	2317.73	62.68			HMDB0037971	CHEBI:131449	30780060			2,3,5
ESI-	3	indole 3-lactic acid	amine	X		X	15.5568	204.067	C11H11NO3	M-H	204.067	4.28282	8.7877e-05	0.00027416	2.97346	100 - 10.7	8815.51	38.69			HMDB0000671	CHEBI:24813	83867		676157	3,7-8,11
ESI-	3	quercetin or luteolin rutinosde	flavonols	X		X	16.6738	609.148	C27H30O16	M-H	609.146	2.97996	9.70337e-05	0.000296508	2.37624	100 - 16.2 - 0.454	332.072	51.28	447.0947; 389.9738	20
ESI-	1	trans-piceatannol	stilbenoids	X			16.9269	243.067	C14H12O4	M-H	243.066	6.30303	0.000127773	0.000370366	1.92476	100 - 2,87	505.375	39.52				CHEBI:28814	581006	C05901
ESI-	1	trans-caftaric acid	cinnamates	X			7.74867	311.042	C13H12O9	M-H	311.041	3.51991	0.000139337	0.000394892	1.33741	100 - 3,21	905.993	18.2			HMDB0013680	CHEBI:76075	8033613			2-5,6-7
ESI-	1	pallidol	stilbenoids	X		X	16.7906	453.135	C28H22O6	M-H	453.134	3.34844	0.000143988	0.000406744	5.03608	100 - 20,9 - 1,93	591.994	73.64	359.1173;265.0674	10		CHEBI:76173	425065		484757
ESI+	1	hypoxanthine	xanthines	X			3.61417	137.046	C5H4N4O	M+H	137.046	1.80305	0.000154722	0.000120335	1.40686	100 - 3.92 - 0.15	1785.32	16.64			HMDB0000157	CHEBI:17368	768	C00262	135398638	6
ESI-	1	catechin	flavonols	X			9.75418	289.074	C15H14O7	M-H	289.072	8.67829	0.000157483	0.000435885	1.53406	100 - 10,7 - 1,23	43768.1	25.65			HMDB0002780	CHEBI:15600	8711	C06562	9064	2-5,6-7
ESI-	3	dihydrochalcone	dihydrochalcone	X			19.8813	435.127	C21H24O10	M-H	435.129	-5.50498	0.000186117	0.000496275	1.2499	100 - 12.8 - 0.301	2071.9	17.63					10306387
ESI+	1	carboxypyranomalvidin 3-glucoside (vitisin A)	anthocyanin - pigment	X			18.7953	561.129	C26H25O14	M+	561.124	7.56029	0.000195458	0.00014527	1.49298	100 - 22 - 4,28 - 0,204 - 0,00333	35950	25.3			HMDB36348		16131430			3-4,6
ESI-	3	proanthocyan (catechin-gallocatechin type)	flavonols	X		X	20.2619	593.132	C30H26O13	M-H	593.13	3.14103	0.000221808	0.000566182	8.57828	100 - 7,76	174.371	80.87	413.1293; 373.1234; 341.1248; 323.1092; 287.1518; 269.1467; 251.1331; 219.0728; 179.0703; 161.0574; 149.0453	25			35014114			3-4,6
ESI+	2	malvidin 3-glucoside-4-vinylcatechol (pinotin A)	anthocyanin - pigment	X			20.7323	625.156	C31H29O14	M+	625.156	0.348741	0.000223716	0.000162842	1.70108	100 - 15,6 - 0,777	2199.95	30.33	317.072	15	HMDB0029240		10286568		21674154	3
ESI+	2	malvidin 3-glucoside-4-vinylphenol *	anthocyanin - pigment	X			20.8549	609.168	C31H29O13	M+	609.16	12.8603	0.000249557	0.000177207	1.8874	100 - 22.8 - 3.87 - 0.185 - 0.00403	44747.6	30.18	447.112	20	HMDB0031968		30776925			3-4,6
ESI-	3	Procyanidin B4	flavonols	X		X	9.44802	577.137	C30H26O12	M-H	577.135	2.83081	0.000259129	0.000644504	2.31187	100 - 23 - 0,854	1340.24	57.63			HMDB0013690	CHEBI:27589	129882			2-4,7-6
ESI+	3	catechin/epicatechin malvidin 3-glucoside	anthocyanin - pigment	X			9.6984	781.199	C38H37O18	M+H	781.197	1.7032	0.000312717	0.000211586	1.39586	100 - 21,4 - 0,611	10052.4	20.32	619.1526; 467.1213; 373.1012	20			9449309			3-4,6
ESI-	3	dihydroisorhamnetin sulfonate or petunidin sulfonate derivate	flavonols	X			11.7581	397.025	C16H14O9S	M-H	397.023	5.48359	0.00031727	0.000750489	1.59451	100 - 14,8 - 5,6 - 0,118	77548	28.08	317.0792; 165.0296	20						6
ESI+	3	cyanidin (coumaroyl)-hexoside isomer*	flavonols	X			5.94593	595.147	C30H27O13	M+	595.145	-4.77229	0.000497953	0.000306722	1.27079	100 - 28 - 3.28 - 0.127	12523.5	19.43
ESI-	1	Isorhamnetin	flavonols	X			21.2425	315.054	C16H12O7	M-H	315.051	9.09505	0.000503516	0.0010658	1.55772	100 - 10,2 - 1,48	28310.7	29.08			HMDB0002655	CHEBI:6052	4444973			3-4,7-6
ESI-	1	trans-piceid	Stilbenoids	X		X	19.713	389.125	C20H22O8	M-H	389.124	4.84627	0.000525106	0.00110032	2.23187	100 - 17,9 - 1,7	5937.58	49.19	227.0818; 185.0726; 143.0661	10	HMDB0030564	CHEBI:8198	4445034	C10275		3,6
ESI-	1	beta-glucogallin	galloylated	X			4.59427	331.068	C13H16O10	M-H	331.067	3.51088	0.000645249	0.00129077	1.40007	100 - 9.04 - 0.341	2088.14	20.85	193.0270; 169.0294; 151.0186; 125.0368	15	HMDB0038728		3818711		4628122
ESI-	3	proanthocyan (catechin-gallocatechin type)	flavonols	X			5.96613	593.132	C30H26O13	M-H	593.13	3.51581	0.000719952	0.00140219	1.20873	100 - 27.7 - 2.12 - 0.034	9008.44	14.71	425.0927; 407.0806; 289.0777; 245.0876; 177.0250; 137.0298; 125.0291	25			35014114			3-4,6
ESI-	3	hydroxy dihydrochalcone	dihydrochalcone	X		X	20.8939	273.078	C15H14O5	M-H	273.076	6.90483	0.000726289	0.00141051	2.10229	100 - 9.39	507.486	30.73			HMDB0003306	CHEBI:17276	4624	C00774	4788
ESI+	1	petunidin 3-(6''-acetyl)-glycoside	anthocyanidin	X			19.0233	521.13	C24H25O13	M+	521.129	1.83702	0.000808543	0.000450634	1.46733	100 - 23.7 - 1.21 - 0.0162	54151.4	32.89					30779241			2-4,7-6
ESI+	3	delphinidin glucoside type isomer	anthocyanidin	X		X	16.0363	465.102	C21H21O12	M+	465.103	-2.00146	0.000889359	0.00048756	2.20162	100 - 7.41 - 0.868	166.82	59.31
ESI+	1	tyrosine	amino acid	X			4.20013	182.081	C9H11NO3	M+H	182.081	0.853266	0.000964659	0.000519249	1.24967	100 - 5.71 - 0.315	740.295	17.9			HMDB0000158	CHEBI:18186	1121	C01536		2,3,7
ESI+	1	inosine 5-monophosphate	others	X			3.34927	349.057	C10H13N4O8P	M+H	349.054	7.00345	0.00103566	0.000550884	1.481	100	215.688	29.84	259.0218; 201.0191; 199.0551; 187.0151; 171.0175; 153.0468	15	HMDB0000175	CHEBI:17202	8264	C00130	135398640
ESI-	1	syringetin 3-glucoside	flavonols	X		X	20.6408	507.113	C23H24O13	M-H	507.114	-2.26738	0.00129374	0.00216785	4.40825	100	19.6154	96.7	492,1065;477,2267;464,1330; 345,0954; 301,0661	20		CHEBI:147432	16736532		44259492	2-4,7-6
ESI+	1	laricitrin	flavones	X		X	20.8672	333.061	C16H12O8	M+H	333.061	0.167287	0.0012983	0.000660709	2.53908	100 - 10.2 - 0.676	1844.77	22.5			HMDB0126497	CHEBI:31763	4445351	C12633	5282154
ESI+	1	delphinidin 3-(6''-acetyl)-glucoside	anthocyanidin	X			17.1229	507.114	C23H23O13	M+	507.113	0.999079	0.00138859	0.000696884	1.44509	100 - 20,4 - 1,16	32118.3	39.33			HMDB0038004	15385440	30777226			2,
ESI+	1	petunidin 3-glucoside	anthocyanidin	X			13.5983	479.121	C22H23O12	M+	479.118	4.92531	0.00157808	0.000773547	1.48463	100 - 21,2 - 2,59 - 0,0977	153236	33.11			HMDB0038097	443651	391784	C12139		2-4,7-6
ESI-	1	epicatechin	flavonols	X			12.7918	289.073	C15H14O6	M-H	289.072	4.99108	0.00159998	0.00254003	1.51621	100 - 13,1 - 0,993	22555.3	32.03			HMDB0001871	CHEBI:90	65230	C09727	72276	2,3,7
ESI-	3	delphidin sulfonate derivate or dihydroquercetin sulfonate		X			8.40358	383.009	C15H12O9S	M-H	383.007	4.5818	0.00165779	0.00260693	1.56559	100 - 9,58 - 1,34	6529.49	45.05	303.0486; 259.0561; 193.0130; 175.0025; 167.0345; 137.0242; 109.0318	25						6
ESI+	1	peonidin 3-(6''-acetyl)-glucoside	anthocyanidin	X			19.776	505.136	C24H25O12	M+	505.135	2.02708	0.0016701	0.000809838	1.24342	100 - 24,3 - 4,37 - 0,0656	33679.6	22				CHEBI:75697	30779239			2,3
ESI-	1	glutathione	peptide				2.51608	306.078	C10H17N3O6S	M-H	306.077	4.5341	0.237098	0.110986	1.73236	100 - 3.74	42.1984	105.06			HMDB0000125	CHEBI:16856	111188	C00051	124886	3,5,6-8
ESI+	1	cyanidin 3-(6''-p-coumaroyl)-glucoside	anthocyanidin		X		20.2566	595.146	C30H27O13	M+	595.145	2.33733	0.00208044	0.000964752	1.84673	100 - 11.3 - 1.47	1128.27	45.64			HMDB37982	CHEBI:29560	4445294	C12095		2-4,7-6
ESI-	1	caffeic acid+catechin condesation product	flavonols	X			17.2119	451.105	C24H20O9	M-H	451.103	2.44784	0.00210309	0.00313579	1.99705	100 - 12,5	238.606	40.24	341.0606; 405.1943; 297.0675; 265.0497	20			9330301
ESI-	3	caffeic acid+catechin condesation product	flavonols	X		X	16.9588	451.105	C24H20O9	M-H	451.103	2.69443	0.00290973	0.0039983	2.46615	100 - 12,6	175.557	59.38	327.0579; 317.0359; 288.0405	25			9330301
ESI-	3	kaempferol glucuronide *	flavonols	X		X	20.1982	461.074	C21H18O12	M-H	461.073	3.0741	0.00297382	0.00406958	2.13796	100 - 11.9 - 0.631	1668.41	27.54	403.2702; 301.0247; 269.2089; 171.1463; 100.9356	20
ESI-	1	ellagic acid	Benzoic acids	X			19.9344	301	C14H6O8	M-H	300.998	6.85954	0.00308939	0.00418594	1.42923	100 - 11,9 - 1,88	13251.6	25.78			HMDB02899	CHEBI:4775	4445149	C10788	5281855	2
ESI-	3	caffeic acid sulfonate	cinnamates	X		X	15.6189	258.994	C9H8O7S	M-H	258.992	6.27371	0.00315305	0.00424668	3.3164	100 - 17.4	10.6984	78.33			HMDB0041706	CHEBI:90242			102261219
ESI-	1	ethyl gallate	Benzoic acids	X			14.3636	197.046	C9H10O5	M-H	197.046	2.12297	0.00315426	0.00424668	1.20352	100 - 9.08 - 0.304	13324.2	15.13			HMDB0033836	CHEBI:87247	12693		13250	3,6-7
ESI-	3	proanthocyanidin type B (gallocatechin-catechin-catechin type)	flavonols	X		X	11.42	881.196	C45H38O19	M-H	881.193	2.92006	0.00446124	0.00553028	3.11803	100 - 46.4 - 1.54	89.3827	90.85	755.1861; 695.1567; 591.1224; 577.1388; 425.0998; 423.0933; 405.0741; 303.0631; 261.0536; 243.0439; 125.0337	25			35014558			3-4,6
ESI+	3	ile-pro or pro-ile	peptide	X			9.74748	229.155	C11H20N2O3	M+H	229.155	0.850279	0.00750014	0.00266432	1.95166	100 - 2.25	368.556	57.75
ESI+	1	isoleucine	amino acid	X		X	4.25657	132.102	C6H13NO2	M+H	132.102	4.19544	0.00787484	0.00276806	4.52766	100 - 3.41	19.758	125.69			HMDB0000172	CHEBI:24898	769			2,3,7
ESI+	1	leucine	amino acid	X			4.44783	132.102	C9H14N4O2	M+H	132.102	3.29397	0.00903284	0.00308058	1.54204	100 - 3.18	172.541	34.35			HMDB0000687	CHEBI:25017	14833106			2,3,7
ESI-	3	caftaric sulfonate	cinnamates	X		X	6.21925	390.999	C13H12O12S	M-H	390.998	2.19179	0.00929579	0.00968	4.72778	100	20.136	130.14								12
ESI-	3	Prodelphinidin 4B-sulfonate	flavonols		X	X	4.45787	689.084	C30H26O17S	M-H	689.082	2.43045	0.0105605	0.0105992	2.73906	100 - 14,4 - 0,307	362.607	60.58	385.0371; 303.0604; 177.0303; 125.0290	25						6
ESI+	1	delphinidin-3-glucoside	anthocyanidin		X		11.7415	465.104	C21H21O12	M+	465.103	1.43137	0.0110798	0.00363259	1.43339	100 - 21,2 - 3,29 - 0,131 - 0,00617	97592.9	40.92			HMDB0037997	443650	391783	C12138		2-4,7-6
ESI-	3	glutathione S- Sulfonate	peptide		X		1.75667	386.035	C10H17N3O9S2	M-H	386.033	5.49551	0.0118081	0.0115238	1.57368	100 - 9.52 - 4.4 - 0.0541	3269.73	19.61	306.0752; 272.0955; 254.0889; 210.0940; 179.0480; 143.0497; 128.0399; 112.09419; 106.0002	20						3,6,8
ESI-	1	myricitrin	flavones		X		20.4619	463.089	C21H20O12	M-H	463.088	-2.74351	0.012098	0.011733	1.24006	100 - 8,2 - 0,343	677.49	24.84			HMDB0034360	CHEBI:544021	4444992	C10108	5352000
ESI+	3	terpenoid	others		X		21.1026	471.218	C21H36O10	M+	471.22	-5.07333	0.01317	0.0041926	1.2898	100 - 3.46 - 0.895	936.491	20.37	335.098	20						3
ESI-	1	dihydroquercetin rhamnoside	flavonoids		X		18.3306	449.11	C21H22O11	M-H	449.109	2.17013	0.0134011	0.012675	1.44127	100 - 19.4 - 6.19 - 0.152	8402.32	33.4				CHEBI: 38200				3
ESI-	1	Procyanidin B2	flavonols		X		12.4432	577.137	C30H26O12	M-H	577.135	3.09004	0.0135995	0.0128055	1.58566	100 - 20,6 - 0,731	778.385	31.11			HMDB33973	CHEBI:75632	4478723			2-4,7-6
ESI+	1	α-aminoadipic acid	peptide		X		1.44875	162.076	C6H11NO4	M+H	162.076	-1.32967	0.015795	0.00482701	1.18116	100 - 5.78	102.471	16.53	144.0674; 103.0435	10	HMDB0000510	CHEBI:37023	83182		92136
ESI+	1	petunidin 3-(6''-p-coumaroyl)-glucoside	anthocyanidin				20.2566	625.157	C31H29O14	M+	625.155	3.22762	0.0182867	0.00541121	1.67932	100 - 26.1 - 1.67 - 0.0207	13525.4	30.43			HMDB0038100	CHEBI:75709	4445294			2-4,7-6
ESI+	1	syringic acid	Benzoic acids		X		14.3636	199.06	C9H10O5	M+H	199.06	2.00966	0.0217536	0.00622141	1.37995	100 - 0.776	197.784	34.87			HMDB0002085	CHEBI:68329	10289	C10833	10742
ESI+	1	delphinidin 3-(6''-p-coumaroyl)-glucoside	anthocyanidin		X		20.0776	611.141	C30H27O14	M+	611.139	2.32548	0.0221675	0.00631763	1.80036	100 - 23.2 - 0.775	7022.65	35.43			HMDB30099	CHEBI:75677	26559505	C16370		2-4,7-6
ESI+	1	proline	amino acid		X		1.53458	116.07	C5H9NO2	M+H	116.071	-5.9419	0.0254323	0.00704664	1.11941	100 - 6.27 - 0.288	16111.7	11.9			HMDB0000162	CHEBI:26271	10699306			2,3,7
ESI-	1	gallic acid	Benzoic acids		X		4.92168	169.014	C7H6O5	M-H	169.014	4.67023	0.0262427	0.0211841	1.12943	100 - 7,28 - 0,153	6392.36	11.87			HMDB05807	CHEBI:30778	361	C01424		2-4,7-6
ESI-	1	myricetin *	flavonols		X		20.1663	317.034	C15H10O8	M-H	317.03	14.1997	0.0288786	0.0228141	1.45731	100 - 8,95 - 1,32 - 0,00823	59425	21.59	288.0212; 245.0427; 178.9984; 151.0033; 137.0246; 107.0149	20	HMDB0002755	CHEBI:18152	4444991			2-4,7-6
ESI+	1	D-panthothenic acid	amide		X		7.91553	220.118	C9H17NO5	M+H	220.118	-1.58603	0.0289671	0.00782908	1.89557	100 - 2.72	110.882	40.45			HMDB0000210	CHEBI:46905	6361	C00864	6613
ESI+	1	peonidin 3-glucoside	anthocyanidin		X		14.9129	463.124	C22H23O11	M+	463.123	1.64497	0.0291032	0.00784891	1.17442	100 - 22,5 - 2,32 - 0,029	44440.2	24.23			HMDB0013689	CHEBI:74793	391786	C12141		2-4,6-7
ESI+	3	carboxypyrano malvidin 3-(6"-p-coumaroyl)-glucoside	anthocyanin - pigment		X		20.2811	707.163	C35H31O16	M+	707.161	2.26225	0.03287	0.00868891	1.23152	100 - 31.5 - 29.1 - 2.2 - 0.0641	5675.74	25.38	399.074	20
ESI+	3	Vitisin B type isomer	anthocyanin - pigment	X		X	7.66782	517.13	C25H25O12+	M+	517.135	-8.06717	0.0332087	0.00876604	6.10569	100	28.7578	147.96					58191428
ESI+	1	phenylalanine	amino acid		X		6.20588	166.087	C9H11NO2	M+H	166.086	1.77438	0.0362889	0.00942477	1.33961	100 - 4.53	733.263	24.73				CHEBI:28044	14847048	C00079		2,3,7
ESI-	3	pantotheine SO3H			X		6.44055	357.081	C11H22N2O7S2	M-H	357.079	5.10718	0.0363205	0.0271396	1.36766	100 - 6.25 - 1.26	864.51	47.17	275.0994; 217.1152; 146.0818; 128.0178	20						3,6
ESI-	1	ferulic acid-O-glucoside	cinnamates		X		11.8854	355.103	C16H20O9	M-H	355.103	-0.816794	0.0363337	0.0271396	1.32368	100 - 4,9	188.336	38.28					10212167			2
ESI+	1	malvidin 3-(6"-acteyl)-glucoside	anthocyanidin				19.6215	535.145	C25H27O13	M+	535.145	-0.0717104	0.0364575	0.00945521	1.40594	100 - 40.2 - 9.1 - 0.226	1495.15	35.17			HMDB0038008	CHEBI:75689	30779236			2-4,6-7
ESI-	1	dihydrokaempferol	flavonoids		X		18.7005	287.058	C15H12O6	M-H	287.056	5.17908	0.0377369	0.027856	1.13141	100 - 9.89 - 0.102	839.706	16.07			HMDB0030847	CHEBI:15401	109514			3
ESI-	1	gly-his *	peptide		X		1.21853	211.086	C8H12N4O3	M-H	211.084	11.2063	0.0444608	0.0314655	12.3585	100	15.2633	155.05	110.089	10	HMDB28843				417360
ESI+	1	tryptophan	amino acid		X	X	8.6561	205.097	C11H12N2O2	M+H	205.097	1.48134	0.0448888	0.0111272	2.79709	100 - 1.43	42.2339				HMDB0030396	CHEBI:27897	1116	C00078		2,3,7
ESI-	3	2-S-glutathionyl-caffeoyl caftaric acid	others				7.66542	616.11	C23H27N3O15S	M-H	616.109	1.2283	0.051878	0.0354863	1.18222
ESI-	1	gallocatechin	flavonols				6.51485	305.068	C15H14O7	M-H	305.066	5.237	0.0521127	0.035605	1.14249	100 - 14.4 - 0.443	7293.63	17.6			HMDB0038365	CHEBI:31018	58594	C12127		2-4,6-7
ESI-	3	proanthocyanidin type B (gallocatechin-catechin-catechin type)	flavonols				7.43192	881.197	C45H38O19	M-H	881.193	4.22833	0.0531533	0.0361253	1.81589	100 - 38.2 - 2.46	465.839	51.15					35014558			3-4,6
ESI-	3	indole lactic acid hexoside	amine				14.1211	366.123	C17H21NO8	M-H	366.119	9.9819	0.0623724	0.0407853	1.11465	100 - 16.7 - 1.56 - 0.129	464848	11.51	204.0707; 186.0591; 142.0690	20						8
ESI+	3	carboxypyrano malvidin 3-(6"-acetyl)-glucoside	anthocyanin - pigment				19.369	603.137	C28H27O15	M+	603.135	4.12096	0.0659774	0.0152516	1.20461	100 - 27 - 50.6 - 7.83 - 3.86 - 0.292	22698.2	24.22
ESI-	1	ferulic acid	cinnamates				10.9762	193.052	C10H10O4	M-H	193.05	9.32416	0.0910633	0.0197961	1.33607	100	50.479	42.25			HMDB00954	CHEBI:17620	393368	C01494	445858
ESI-	3	proanthocyan (catechin-gallocatechin type)	flavonols	X			6.56792	593.132	C30H26O13	M-H	593.13	3.49065	0.10233	0.0589861	1.11624	100 - 28.7 - 1.46 - 0.0518	6280.33	19.39	423.0751; 305.0722; 287.0597; 245.0535; 179.0418; 161.0311; 125.0299	25			35014114			3-4,6
ESI+	1	malvidin 3-(6''caffeoyl)- glucoside	anthocyanidin				20.1021	655.169	C32H31O15	M+	655.166	5.23028	0.115044	0.0239144	1.23904	100 - 29.8 - 2.89 - 0.0382	16668.1	32.87			HMDB30099	CHEBI:75677	26559505			2,5
ESI-	3	proanthocyan (catechin-gallocatechin type)	flavonols				8.63555	593.132	C30H26O13	M-H	593.13	3.14103	0.11826	0.065871	1.27584	100 - 20.5 - 0.562	1080.48	26.5	467.1078; 423.0789; 305.0736; 289.0902; 245.0554; 179.0407; 161.0292; 125.0289	25			35014114			3-4,6
ESI-	1	cis-coutaric acid	cinnamates				9.31007	295.047	C13H12O8	M-H	295.046	4.86716	0.119578	0.0664308	1.30436	100 - 3.25	205.328	33.32				CHEBI:76096	35013748			2-4,7-6
ESI+	1	peonidin 3-(6''-p-coumaroyl)-glucoside	anthocyanidin				20.4233	609.164	C31H29O13	M+	609.16	6.70175	0.127105	0.0259142	1.31923	100 - 28.3 - 2.27 - 0.041	21126.9	31.61				CHEBI:75707	30779238			2-4,7-6
ESI+	1	leu-leu-leu	peptide			X	19.8496	358.271	C18H35N3O4	M+H	358.27	2.30947	0.146723	0.029167	3.92715	100	39.0687	104.58	185.0879; 129.0236	10	HMDB0094648
ESI-	3	procyanidin A	flavonols				5.06867	575.116	C30H24O12	M-H	575.12	-5.53454	0.149246	0.0783023	2.0409	100 - 13	148.189	52.19					110541			7
ESI-	3	proanthocyan (catechin-gallocatechin type)	flavonols				7.69568	593.132	C30H26O13	M-H	593.13	2.95127	0.200165	0.0977937	1.71629	100 - 18 - 0.651	510.363	35.12	407.0822; 381.0995; 339.1054; 289.0806; 245.0997; 177.0230; 149.0214; 125.0298	25			35014114			3-4,6
ESI+	1	tyr-ala	peptide			X	4.7985	253.119	C12H16N2O4	M+H	253.118	1.56849	0.209052	0.0389152	2.26136	100 - 5.17	71.886	72.49	136.0808; 121.0769	10	HMDB0029098				4078684
ESI-	1	epigallocatechin	flavonols				9.5525	305.068	C15H14O7	M-H	305.066	5.47257	0.228991	0.10827	1.09453	100 - 12.7 - 0.193	2132.2	18.76			HMDB38361	CHEBI:42255	65231	C12136		2-4,7-6
ESI-	1	Procyanidin B1	flavonols				8.62487	577.137	C30H26O12	M-H	577.135	3.51231	0.237115	0.110986	1.94749	100 - 31.2	58.5401	85.24			HMDB29754	CHEBI:75633	9425166			2-4,7-6
ESI+	1	malvidin 3-glucoside	anthocyanidin				14.9252	493.139	C23H25O12	M+	493.134	9.54031	0.244144	0.0439927	1.31407	100 - 17.1	1061.12	40.1			HMDB0030777	CHEBI:31799	391785	C12140	443652	2-4,7-6
ESI-	3	procyanidin B2-4β-sulfonates	flavonols			X	8.44608	657.098	C30H26O15S	M-H	657.092	8.81852	0.267469	0.121484	2.23189	100 - 49.2	11.7817	151.84	423.0843; 369.0448; 287.0625; 161.03898; 125.0338	25						3,6,11
ESI+	1	malvidin 3-(6''-p-coumaroyl)-glucoside *	anthocyanidin				20.3742	639.179	C32H31O14	M+	639.171	12.7188	0.27057	0.0478305	1.23138	100 - 32.2 - 5.04 - 0.606 - 0.0235	314810	19.01	331.086	20	HMDB0038012	CHEBI:75693	30779237			2-4,7-6
ESI-	3	proanthocyanidin type B (gallocatechin-catechin-catechin type)	flavonols				7.2212	881.195	C45H38O19	M-H	881.193	1.99786	0.317932	0.137491	2.76268	100 - 41.5	44.5607	121.93	755.1654; 695.1569; 591.1255; 577.1500; 543.0963; 465.0923; 423.0789; 405.0830; 303.0609; 287.0678; 243.0459; 177.0313; 125.0311	25			35014558			3-4,6
ESI-	1	t 4-hydroxy proline	peptide				1.29285	130.051	C5H9NO3	M-H	130.051	0.409867	0.465132	0.178788	1.31113	100 - 9.9	9.70644	74.94	128.0321; 115.0014; 112.0337	10
ESI-	3	proanthocyanidin type B (gallocatechin-catechin-catechin type)	flavonols				4.67915	881.198	C45H38O19	M-H	881.193	4.83799	0.596973	0.213119	1.92422	100 - 45.1 - 1.07	194.581	65.12	755.1743; 713.1712; 695.1495; 591.1284; 577.1458; 543.0902; 423.0787; 405.0673; 363.0614; 303.0502; 287.0582	25			35014558			3-4,6
ESI+	3	malvidin 3-(6"-p-coumaroyl)-glucoside 4-vinylphenol	anthocyanin - pigment				20.9972	755.199	C40H35O15	M+	755.197	2.62822	0.710651	0.105431	2.34197	100 - 32.8 - 1.27 - 0.0192	3473.16	57.75	447.114	20
ESI-	3	proanthocyanidin type B (gallocatechin-catechin-catechin type)	flavonols				8.48692	881.197	C45H38O19	M-H	881.193	3.56222	0.793877	0.259631	1.73657	100 - 44.4	33.2406	128.94	729.1606; 729.1606; 695.1398; 591.1198; 577.1470; 429.1048; 425.0900; 423.0891; 303.0669; 287.0574; 261.0579; 177.0264; 125.0295	25			35014558			3-4,6
ESI-	3	cysteine Sulfonate	peptide				1.28227	199.971	C3H7NO5S	M-H	199.969	7.50007	0.826147	0.266556	3.3654	100 - 1.86	118.437	59.09	136.0159; 120.0171	10						8
ESI-	2	galloyl hexoside	galloylated	X		X	6.86352	331.068	C13H16O10	M-H	331.067	4.06861	1.88835e-10	8.14962e-09	5.60677	100 - 4.37 - 0.036	749.963	71.28	169,0504; 125,0533	10			3818711
ESI-	3	isorhamnetin 3-O-(6″-acetyl)-glucoside	flavonoids	X		X	20.7044	519.116	C24H24O13	M-H	519.114	3.6765	2.70221e-08	4.37327e-07	9.04188	100 - 6.3	331.005	81.05	477.1052; 421.2042; 379.1341; 357.0688; 314.0547; 285.0557; 224.1189	20						9
ESI-	3	laricitrin 3-O-(6"-acetyl)-glucoside	flavonols	X		X	20.3044	535.112	C24H24O14	M-H	535.109	4.81709	0.000242906	0.000610672	2.78425	100 - 7.22	120.492	56.09	330.0674; 179.0500; 149.0509;125.0364	20						9
ESI-	3	quercetin diglucoside	flavonoids	X		X	19.1112	625.142	C27H30O17	M-H	625.141	1.52929	1.07647e-09	3.34494e-08	17.5784	100 - 23.9	151.34	113.08	301.047	25
ESI-	3	flavan-3-ol hexoside	flavonols	X		X	10.2498	451.126	C21H24O11	M-H	451.125	2.71025	1.82326e-07	1.98557e-06	1.67904	100 - 12.6 - 0.311	1376.82	34.04	382.8904;321.9134; 289.0912; 245.0945; 161.0420; 137.0375	15						10
ESI-	3	flavan-3-ol hexoside	flavonols	X		X	7.39107	451.126	C21H24O11	M-H	451.125	1.97596	8.80313e-07	6.9357e-06	6.71289	100 - 12.4 - 0.113	237.731	66.82	396.8293; 355.0949; 313.0868; 289.088; 245.0910;161.0268; 137.0393	15						10
ESI+	1	cyclo(pro-thr)	peptide				4.89172	199.108	C9H14N2O3	M+H	199.108	2.23702	0.192838	0.0365005	1.17136	100 - 3.73	120.216	31.13							11937742
ESI+	1	pro-thr	peptide				1.97362	217.118	C9H16N2O4	M+H	217.118	0.763175	0.83178	0.120603	1.25355	100 - 8.66	190.486	24.91							145453499
ESI+	1	cyanidin 3-glucoside	anthocyanidin				13.1052	449.108	C21H21O11	M+	449.108	-1.66701	0.00603818	0.00224514	1.56613	100 - 7,49	3116.69	57.63			HMDB0030684
ESI-	1	syringetin	flavonoids				21.2638	345.063	C17H14O8	M-H	345.062	0.629807	0.188095	0.0933221	1.13024	100 - 10.6 - 0.358	1868.94	18.23				CHEBI:18215	4445230			2-4,7-6
ESI-	3	Syringetin 3-O-(6″-acetyl)-glucoside	flavonoids	X			20.6938	549.127	C255H26O14	M-H	549.125	3.09581	2.48426e-08	4.1354e-07	1.68948	100 - 23.4 - 1.41	3722.72	20.12	369.1767; 344.0735; 316.0811; 225.1324;181.1428;119.0415	15						9

## Sheet: S6
Supplementary Table S6. Integration (expressed in area) of the tentative annotated biomarkers
				ESI +	ESI +	ESI +	ESI +	ESI +	ESI+	ESI+	ESI+	ESI-	ESI-	ESI-	ESI-	ESI-	ESI+	ESI+	ESI+	ESI-	ESI-	ESI+	ESI-	ESI-	ESI-	ESI-	ESI-	ESI-	ESI-	ESI-	ESI-	ESI-	ESI-	ESI-	ESI-	ESI-	ESI-	ESI-	ESI-	ESI-	ESI-	ESI-	ESI-	ESI-	ESI-	ESI-	ESI-	ESI-	ESI-
wine ID	biological replicate	Quality	Company clasification	valine	arginine	leucine	isoleucine	proline	phenylalanine	tyrosine	tryptophan	indol 3-lactic acid	Indole-lactic acid-glucoside-2-sulfonate	indole lactic acid hexoside	tryptophol 2-sulfonate	cysteine Sulfonate	leu-leu-leu	pro-thr std	L- 2 amino adip acid	glutathione	gluthathione S- Sulfonate	tyr-ala	t 4-hydroxy proline	gly-his	Epicatechin	Catechin	Procyanidin B2	Procyanidin B4	Procyanidin B1	fertaric acid	O-coumaric acid	Caftaric acid	trans-coutaric acid	caffeic acid	cis-coutaric acid	ethyl caffeate	procyanidin B2-4β-sulfonates_5.34	Quercetin-3-glucuronide	Quercetin-3-glucoside	Kaempferol-3-glucuronide	Kaempferol-3-glucoside	Myricetin	Myricetin-3-glucoside	Isorhamnetin	Isorhamnetin 3-glucoside	Quercetin	Quercetin-4-glucoside	Quercetin-rutinoside	kaempferol
18075	1	Standard	S1	18.29	7.239	1.372	0.121	133.975	4.201	6.642	0.58	30.939	17.443	1440.46	3.717	0.713	0.522	0.9	1.296	0.818	8.95	0.675	0.286	0.14	93.058	125.524	19.53	13.335	123.928	7.192	4.185	5.099	34.037	45.114	2.174	100.678	9.88	265.944	17.466	5.37	7.756	229.377	222.729	89.321	28.217	412.528	30.935	0.043	21.469
18108	3	Premium	P2	11.059	12.395	3.009	0.334	181.388	8.377	9.43	1.094	32.201	24.775	1423.89	2.058	1.396	1.696	2.546	1.695	2.051	24.684	1.946	0.175	0.279	132.358	120.184	22.716	12.945	113.192	6.375	3.455	5.664	47.602	29.14	2.635	88.087	14.293	317.473	26.932	6.551	18.21	231.256	362.144	96.182	41.865	337.879	44.325	0.061	14.506
18096	3	Standard	S2	13.709	4.708	1.779	0.155	87.346	5.147	5.384	0.64	13.248	10.454	960.508	4.204	2.818	0.711	1.662	1.359	0.757	16.6	1.076	0.279	0.193	75.057	124.822	21.165	17.62	145.023	12.502	4.715	10.2	67.418	53.22	3.367	160.279	4.629	705.29	541.339	14.05	59.999	238.604	833.126	186.644	154.004	754.703	239.593	0.28	359.472
18013	3	Premium	P1	18.597	7.542	1.907	0.305	157.176	5.689	7.493	0.629	30.674	26.006	1673.16	5.037	1.329	0.825	1.53	1.445	0.918	24	0.842	0.34	0.093	121.73	228.4	31.829	24.7	171.724	11.829	2.75	5.5	31.534	34.84	2.46	79.666	8.773	550.516	597.947	14.569	108.33	164.187	663.605	110.427	194.55	544.869	194.567	22.518	152.983
18131	3	Standard	S1	39.898	65.197	7.841	1.478	173.43	28.573	23.224	4.557	57.916	15.43	1486.58	2.082	4.025	6.761	7.493	2.22	0.288	1.497	6.411	0.341	1.588	187.849	223.301	54.2	26.872	152.226	5.837	2.696	3.499	24.133	36.398	2.173	86.234	11.1	244.999	3.082	5.576	10.462	143.216	127.967	37.964	21.886	146.498	44.768	0.061	1.921
18134	2	Premium	P2	17.193	3.507	1.064	0.233	125.022	4.304	5.722	0.253	28.878	20.258	1724.63	4.154	0.395	0.538	1.147	1.687	0.309	5.215	0.579	0.386	0.148	57.996	108.902	12.614	11.278	107.001	7.104	3.307	5.529	37.177	38.148	3.069	95.788	5.047	250.549	386.006	5.842	85.414	102.441	607.798	31.801	124.316	208.967	93.141	1.2	19.37
18020	2	Premium	P2	18.244	3.794	1.514	0.206	135.466	5.277	6.258	0.376	25.468	14.611	1407.87	3.759	0.392	0.575	1.681	1.782	1.039	15.017	0.445	0.209	0.083	128.304	190.17	27.255	21.001	158.158	9.524	2.645	5.977	37.72	27.638	2.429	72.427	7.008	338.068	349.416	6.616	53.233	164.648	647.234	72.142	102.33	385.319	91.136	11.28	92.78
18120	3	Standard	S1	17.214	53.475	2.637	0.368	194.194	9.654	11.231	1.566	36.674	30.341	1974.67	4.786	1.934	1.533	3.266	1.822	2.296	22.638	1.714	0.218	0.481	111.213	150.132	23.261	17.047	146.117	6.383	5.19	4.182	19.141	35.668	2.008	109.318	6.59	171.016	26.858	4.078	13.061	137.048	230.55	18.924	11.275	141.265	16.401	0.105	2.116
18078	3	Premium	P1	11.779	8.816	3.285	0.484	184.911	9.966	10.383	1.433	34.769	13.345	1529.92	3.194	1.133	1.839	2.153	1.867	0.689	25.671	2.034	0.353	0.25	163.865	274.976	37.502	32.357	196.651	13.864	2.241	8.092	51.454	35.706	3.546	72.126	8.367	606.14	808.846	12.963	119.047	186.352	1031.16	117.823	211.012	505.993	176.837	12.648	164.233
18016	1	Standard	S1	17.295	13.986	2.59	0.384	149.585	7.578	7.192	0.902	24.575	19.409	1463.95	4.173	1.247	1.211	2.096	1.52	1.069	22.688	0.958	0.244	0.15	91.846	139.075	23.479	15.029	153.385	8.413	5.304	7.037	32.268	52.367	3.048	141.279	9.191	308.404	6.638	7.742	5.893	236.551	140.21	84.274	10.266	419.724	6.943		59.167
18100	3	Premium	P2	20.967	5.517	2.653	0.156	144.96	7.743	7.659	0.986	19.316	15.944	1598.66	3.929	0.611	1.021	1.779	2.219	0.819	7.869	1.048	0.179	0.107	127.35	202.457	28.734	23.608	162.341	9.409	3.625	6.827	41.372	39.777	2.323	100.219	5.966	459.5	7.854	8.226	8.309	276.828	350.728	172.669	38.765	543.703	65.282	0.029	51.615
18056	3	Standard	S2	18.169	10.446	1.364	0.115	167.179	4.089	6.674	0.474	23.143	17.317	1527.04	3.341	1.383	0.522	1.855	1.698	1.232	19.828	0.912	0.284	0.191	93.71	154.641	21.794	21.666	160.39	10.145	0.949	9.668	57.596	29.655	3.81	56.18	12.887	567.122	43.491	12.066	13.316	232.035	491.386	195.437	82.599	770.784	138.859	0.052	242.177
18053	2	Premium	P2	14.373	11.681	1.493	0.3	156.388	6.116	7.525	0.768	14.498	10.658	1432.72	3.795	0.95	1.079	2.171	1.797	1.328	18.861	0.615	0.275	0.118	135.775	200.851	32.73	22.037	165.208	10.675	2.318	7.117	42.722	37.809	2.676	73.104	6.075	301.38	2.474	3.182	5.146	377.094	188.195	187.04	9.691	560.83	3.86	0.021	114.502
18137	3	Standard	S1	24.05	17.579	3.186	0.618	138.006	11.417	12.363	1.309	26.586	13.693	1999.95	1.753	1.06	1.688	1.9	1.713	1.704	13.997	2.301	0.275	0.473	133.04	184.128	35.391	23.961	162.679	10.492	2.074	7.578	44.062	34.574	2.867	74.485	5.915	336.77	42.398	6.366	5.541	296.754	468.581	134.761	45.564	450.878	50.296	0.054	129.695
18089	3	Premium	P2	12.738	8.376	2.786	0.332	106.042	9.108	8.697	1.179	33.978	17.87	1626.79	2.572	1.127	1.364	2.185	1.527	1.543	24.05	1.528	0.157	0.15	96.741	155.976	24.881	18.21	149.344	7.83	3.411	5.9	34.591	39.87	2.412	109.502	10.281	296.592	91.346	7.182	6.697	305.907	488.545	163.978	56.487	568.487	51.087	0.105	171.483
18018	3	Standard	S1	20.186	9.334	1.988	0.298	104.595	6.558	7.62	0.811	93.143	59.851	1117.49	9.775	2.394	0.827	2.277	1.159	1.009	22.998	1.651	0.257	0.075	79.446	106.852	18.191	11.815	130.718	7.188	1.117	7.844	50.674	22.825	3.055	41.138	11.878	121.226	0.398	1.73	4.712	176.964	39.576	26.267	2.592	182.409	0.533	0.043	8.977
18109	2	Premium	P2	14.199	7.354	2.186	0.159	168.868	6.25	7.63	0.578	14.29	13.217	1625.15	2.139	0.917	0.601	1.36	1.678	0.602	12.541	0.938	0.355	0.086	115.239	159.755	25.339	16.803	137.322	9.698	3.286	7.538	42.542	26.121	3.113	86.46	7.697	504.191	5.305	7.153	10.299	415.73	434.021	310.172	41.086	842.862	55.365	0.021	231.436
18057	1	Standard	S1	14.336	16.555	2.614	0.349	177.489	7.311	8.119	1.261	13.011	21.982	1774.57	3.98	2.144	1.118	2.326	1.756	2.252	41.258	1.938	0.349	0.527	126.307	156.723	27.445	18.582	152.966	8.866	3.355	8.177	48.428	24.145	3.66	65.084	7.805	523.843	17.654	12.205	6.904	232.617	230.375	100.847	22.438	451.68	20.181	0.136	32.953
18061	3	Premium	P1	13.12	23.574	4.984	0.617	179.967	13.247	13.145	2.099	22.178	11.069	1701.57	3.148	1.347	1.267	3.763	1.897	2.255	16.478	1.736	0.355	0.172	108.695	147.791	23.175	16.463	154.586	10.408	1.996	8.34	50.849	24.388	3.069	51.552	5.215	407.863	165.633	8.071	11.593	236.603	575.081	102.675	59.283	459.371	63.77	0.107	140.491
18132	3	Standard	S1	13.154	5.848	2.084	0.347	150.81	6.677	9.406	0.789	40.604	16.519	1712.11	3.893	0.49	0.677	1.416	1.803	1.103	6.735	0.74	0.515	0.217	78.169	142.191	21.933	17.158	179.038	8.612	3.214	6.621	41.008	31.4	3.337	76.71	6.061	312.897	141.098	5.493	9.403	229.234	531.338	68.373	60.206	297.777	43.572	0.075	11.138
18136	2	Premium	P2	9.736	5.967	2.139	0.166	104.352	7.112	6.33	0.742	34.017	25.27	1619.05	5.669	3.045	0.969	1.445	1.506	0.409	45.7	1.551	0.157	0.125	68.443	115.877	20.433	17.702	141.912	10.592	1.231	11.389	66.393	20.887	5.066	51.782	10.758	508.524	188.608	15.238	18.472	248.753	368.56	140.356	99.822	612.581	74.353	0.072	115.909
18105	2	Standard	S2	17.405	4.031	1.314	0.298	95.089	3.701	5.979	0.3	39.901	21.916	1519.99	4.204	0.533	0.353	1.563	1.72	0.999	6.774	0.815	0.15		66.331	122.027	18.207	13.731	153.832	8.506	2.975	8.012	41.335	35.969	3.242	81.794	13.598	398.252	201.872	9.138	20.501	191.119	420.564	88.372	74.912	445.902	70.527	0.051	47.396
18070	2	Premium	P2	11.213	15.672	3.376	0.334	184.672	9.547	7.365	1.188	14.485	17.504	1630.03	3.271	1.116	1.358	1.8	2.537	1.229	20.144	0.986	0.248	0.152	130.521	159.221	31.23	17.77	141.515	10.094	1.409	5.955	42.319	20.198	2.86	49.723	7.291	401.825	149.466	9.979	14.641	180.927	464.503	116.239	81.171	472.759	83.815	0.044	159.517
18094	3	Standard	S1	12.317	8.422	1.57	0.314	112.082	5.378	9.274	0.985	110.897	14.67	1320.33	4.203	1.581	0.845	1.976	1.356	1.217	16.436	0.809	0.309	0.259	78.631	125.892	23.644	14.098	158.476	9.507	3.521	8.113	42.388	49.63	3.354	98.354	5.87	205.981	0.238	0.729	1.227	465.08	6.923	265.224	0.203	964.158	0.081	0.055	201.687
18024	1	Premium	P2	20.989	5.751	1.967	0.328	113.472	5.334	6.824	0.931	103.453	16.16	1099.4	5.686	1.239	0.52	1.206	1.302	0.209	7.8	0.837	0.203	0.025	172.459	196.299	48.634	31.575	185.528	8.845	5.045	8.318	46.547	53.66	3.888	140.35	16.23	217.816	102.857	4.318	25.929	134.055	296.216	35.943	32.083	276.828	24.718	0.023	23.511
18060	3	Standard	S2	12.483	35.394	4	0.679	169.477	13.129	10.721	1.243	20.119	14.88	1805.12	3.529	1.435	2.219	3.289	1.91	3.586	28.7	2.041	0.345	0.204	85.017	107.998	21.827	12.891	133.352	10.951	2.1	10.25	60.239	19.096	3.452	50.071	7.525	93.775	0.02	0.142	2.34	385.161	9.261	103.833	0.033	484.459		0.025	92.94
18068	1	Premium	P2	16.723	8.863	2.037	0.237	158.446	5.804	7.314	0.651	22.021	17.839	1485.01	3.072	1.081	0.882	1.853	1.711	1.809	18.521	1.018	0.259	0.032	101.78	161.973	22.773	18.351	146.766	11.791	1.338	7.698	39.309	29.582	3.11	54.556	8.152	715.118	785.375	17.288	139.093	162.186	828.302	139.111	231.809	580.943	246.297	1.482	206.945
18135	3	Standard	S1	13.279	15.971	3.356	0.517	164.137	11.673	11.985	1.571	97.244	24.025	1820.27	3.58	1.273	1.6	2.214	1.571	1.81	21.944	2.099	0.42	0.144	96.019	178.07	31.915	24.912	220.249	11.828	4.557	9.294	43.267	49.22	4.122	109.282	12.429	324.612	330.277	7.91	46.265	116.614	389.69	80.267	69.254	423.344	108.533	0.301	25.606
18084	2	Premium	P1	13.46	21.13	4.452	0.501	186.682	14.604	11.53	2.387	20.818	14.035	1632.1	3.98	1.344	2.485	2.599	2.275	1.648	23.297	2.606	0.189	0.297	208.511	281.501	62.364	32.27	222.012	11.766	2.418	9.135	49.629	30.172	3.616	69.205	7.846	507.931	248.189	10.952		200.088	623.374	101.436	103.823	461.422	128.553	0.098	68.304
18017	1	Standard	S2	18.508	6.009	1.319	0.271	113.51	4.131	6.412	0.448	25.443	19.186	1229.95	5.736	0.993	0.569	1.748	1.415	1.671	17.921	0.762	0.319	0.063	117.764	145.562	27.108	17.747	165.861	9.26	1.245	8.995	45.637	20.624	3.456	46.211	17.244	211.873	158.142	5.963	25.043	99.856	294.383	39.731	48.174	241.359	37.87	0.058	50.407
18098	1	Premium	P2	10.225	4.933	2.013	0.229	117.517	6.178	7.195	0.76	29.803	24.634	1751.08	5.008	0.597	0.668	1.473	1.275	1.751	13.61	0.841	0.155	0.14	117.314	162.106	30.43	21.879	151.24	9.927	2.775	7.331	36.466	27.658	2.446	82.369	11.067	306.154	128.917	6.559	12.618	219.444	511.566	108.747	62.918	466.814	54.717	0.082	111.26
18119	3	Standard	S1	26.931	13.957	2.132	0.342	116.658	7.158	7.287	0.804	29.288	18.114	1654.29	4.819	1.382	1.229	1.489	1.608	1.163	7.325	1.484	0.253	0.269	88.006	176.191	23.288	17.598	158.057	9.471	4.595	6.406	37.55	57.803	3.042	107.962	8.351	542.906	401.12	13.341	34.675	243.547	721.762	121.825	138.767	579.86	168.594	0.046	55.816
18090	2	Premium	P2	12.794	13.874	2.521	0.199	141.47	7.477	9.202	0.817	34.383	20.271	1462.92	3.206	1.441	1.147	2.299	1.857	1.448	10.673	1.621	0.13	0.43	74.554	127.279	18.788	14.091	146.983	8.22	3.042	7.207	41.444	40.431	3.396	89.12	11.718	252.326	2.423	5.633	4.679	235.999	126.401	82.957	10.469	306.489	10.836	0.043	9.483
18095	1	Standard	S1	18.031	6.27	1.754	0.548	146.847	8.886	9.531	0.966	210.635	13.784	1080.02	3.744	2.506	1.088	1.999	1.438	0.263	8.018	1.471	0.233	0.312	105.894	123.343	23.004	11.484	122.989	6.985	6.186	6.756	42.333	48.975	3.009	129.833	9.918	184.794	7.449	3.119	11.118	286.362	176.816	58.079	16.737	188.277	10.277	0.054	0.537
18110	3	Premium	P1	9.758	5.633	1.815	0.266	156.518	5.878	7.924	0.943	34.402	9.614	1462.38	2.225	1.233	0.456	1.276	1.658	0.791	17.895	0.776	0.221	0.093	51.812	96.176	12.09	9.444	98.986	6.453	2.392	4.367	26.255	20.747	2.212	54.539	3.894	439.213	644.366	10.829	140.86	116.182	797.589	74.056	188.975	328.272	145.972	14.834	72.442
18103	3	Standard	S2	16.997	3.404	1.226	0.152	75.033	4.438	7.264	0.485	52.182	19.346	1550.29	3.998	0.612	0.585	1.644	1.464	0.946	6.385	0.86	0.248	0.058	74.351	157.753	22.374	24.535	166.692	11.145	3.308	9.783	54.437	48.079	3.509	114.716	9.827	534.313	91.404	8.767	6.056	395.249	564.698	231.872	60.702	818.576	49.058	0.148	198.046
18047	3	Standard	S2	17.481	8.17	1.89	0.201	143.955	6.039	7.804	0.622	56.038	33.778	1414.13	5.863	1.391	0.946	2.334	1.426	1.391	20.905	1.28	0.276	0.055	123.749	156.826	24.307	15.151	138.481	8.62	2.792	9.864	46.749	32.102	3.596	89.2	18.327	205.52	24.755	4.089	8.657	168.628	171.693	44.147	19.901	262.058	12.171	0.011	6.925
18022	1	Premium	P2	14.347	12.258	1.874	0.364	174.451	5.739	7.695	0.729	43.996	20.737	1732.41	3.371	2.165	0.485	1.728	1.657	1.845	46.001	0.882	0.379	0.043	200.222	213.919	40.786	22.739	140.984	11.96	3.066	9.007	45.974	26.659	4.301	84.65	9.629	400.293	247.913	8.762	27.651	180.188	540.464	117.155	101.578	526.024	77.855	0.038	143.63
18104	3	Standard	S2	12.994	3.097	1.54	0.314	124.307	4.634	8.056	0.382	60.447	16.595	1578.4	3.528	0.571	0.479	1.211	1.061	1.144	6.033	0.658	0.255	0.161	98.943	144.318	22.007	16.345	138.25	9.721	4.638	6.493	32.986	46.234	2.637	110.451	7.291	350.895	326.146	7.657	40.15	196.728	744.702	98.484	114.425	436.647	98.334	0.058	70.045
18026	3	Premium	P1	16.045	16.794	2.723	0.097	164.298	7.903	7.713	0.599	14.213	9.792	1585.02	1.415	0.652	1.293	1.906	1.803	1.792	19.354	0.994	0.179	0.161	142.887	235.127	35.643	26.199	197.222	13.363	1.034	9.764	55.617	17.331	3.72	45.989	6.821	756.322	722.437	17.669	101.68	219.914	875.163	159.901	183.637	742.189	235.384	9.231	305.407
18139	1	Standard	S2	22.521	7.913	2.194	0.393	161	7.322	9.314	0.799	68.187	29.803	2288.31	4.311	1.973	0.774	2.407	2.331	1.183	14.776	1.025	0.459	0.23	102.929	181.527	23.576	24.142	169.293	9.878	6.234	8.105	41.686	60.329	3.554	159.391	7.166	429.194	205.298	10.254	24.89	229.112	452.829	92.741	81.391	463.76	87.64	0.086	13.176
18051	3	Premium	P2	14.805	8.028	1.069	0.273	178.244	3.798	7.02	0.17	18.421	14.36	1520.02	3.815	1.746	0.549	2.015	1.799	1.164	32.181	0.634	0.248	0.154	136.082	219.171	29.11	23.287	185.219	10.194	6.068	8.017	34.788	49.558	2.905	135.978	10.094	393.38	343.398	8.245	49.288	179.617	632.831	95.204	105.295	475.003	112.607	0.315	115.201
18138	3	Premium	P2	13.494	4.377	3.306	0.318	146.961	7.654	8.041	0.786	80.372	23.573	1563.95	6.286	14.228	1.432	2.225	1.918	0.547	107.056	2.006	0.425	0.163	95.561	143.486	21.669	17.206	149.207	9.233	2.397	8.27	54.564	40.743	4.578	75.42	10.726	340.288	403.524	9.622	59.087	137.915	439.668	97.774	168.684	473.286	141.631	0.078	61.193
18021	1	Standard	S2	21.789	8.223	1.869	0.332	123.72	5.789	6.666	0.268	40.136	22.825	1758.37	3.896	1.45	0.643	1.271	1.35	1.009	12.15	0.904	0.261	0.132	111.162	182.604	23.924	21.822	172.726	10.379	4.605	8.129	40.751	44.7	3.561	108.331	10.325	514.615	372.583	13.614	53.812	171.758	503.387	77.499	112.074	392.016	139.965	0.807	10.344
18082	1	Premium	P1	10.91	13.13	4.273	0.401	175.647	13.502	13.283	1.893	32.337	10.668	1613.03	2.254	1.156	2.403	1.941	1.623	1.698	28.113	2.944	0.277	0.311	193.766	284.066	53.028	38.116	237.345	13.734	1.793	9.149	62.597	39.092	3.448	66.009	8.533	741.033	690.851	15.412	139.812	191.017	1013.77	98.063	165.321	559.711	201.615	31.084	187.612
18133	2	Standard	S1	18.132	4.291	0.913	0.162	157.161	2.932	5.276	0.259	18.757	17.214	1805.3	3.056	0.916	0.292	0.708	1.681	0.742	2.78	0.334	0.384	0.064	132.75	163.224	25.645	15.206	118.72	9.66	2.426	6.147	47.774	32.586	2.505	72.203	6.928	410.532	2.534	6.017	11.802	308.185	320.181	123.505	32.103	355.222	57.139	0.011	4.953
18069	1	Premium	P2	18.121	7.261	2.64	0.364	177.757	8.311	8.868	1.193	23.123	11.749	1555.28	2.813	0.954	0.957	2.221	1.664	1.144	12.164	1.152	0.26	0.183	149.815	231.615	33.541	22.313	171.403	9.889	4.824	5.132	34.164	39.996	2.571	94.308	6.037	476.976	232.928	10.867	22.04	228.901	739.355	97.107	104.093	392.538	107.569	0.121	15.263
18129	1	Standard	S1	16.561	12.888	2.616	0.309	153.271	9.435	10.03	1.125	52.125	22.155	1712.9	4.375	1.449	1.096	1.325	1.601	1.127	4.955	1.489	0.245	0.194	108.685	182.377	21.17	17.363	149.982	8.34	4.876	5.711	30.25	55.511	2.768	129.299	10.981	236.317	23.131	4.245	7.798	225.576	237.116	5.59	35.849	16.148	30.947	0.032	0.411
18076	2	Premium	P2	11.893	8.21	2.788	0.436	148.375	7.442	9.662	1.405	32.182	10.977	1614.04	2.132	0.95	1.15	1.934	1.999	1.094	15.315	1.245	0.25	0.133	101.088	221.225	31.149	28.761	240.971	13.984	1.786	9.5	48.055	32.316	3.343	67.081	7.029	846.641	875.146	19.337	132.014	220.179	964.304	185.088	222.665	816.523	286.051	5.209	291.234
18110	1	Premium	P1	10.634	5.528	1.885	0.202	159.962	5.962	8.557	0.914	40.569	13.697	1718.93	2.684	1.447	0.692	1.589	1.905	1.184	18.874	0.653	0.249	0.097	64.819	123.135	17.628	12.519	131.272	10.577	2.645	7.334	36.651	25.753	2.827	68.471	5.58	622.786	862.609	14.623	155.739	150.755	1037.44	105.947	258.111	441.943	198.463	22.455	113.555
18055	3	Standard	S1	16.503	12.948	1.286	0.231	128.031	5.04	8.305	0.595	64.508	22.905	1494.69	5.65	1.595	1.228	3.089	1.38	1.524	24.124	0.894	0.235	0.1	110.631	152.316	28.977	17.821	166.404	8.171	1.819	8.167	49.713	35.929	3.347	64.232	12.249	335.699	84.317	7.848	13.152	239.641	280.158	126.698	46.905	541.85	33.226	0.085	97.108
18098	3	Premium	P2	9.622	2.593	1.881	0.21	121.886	6.351	7.347	0.726	32.238	21.576	1744.26	4.346	0.775	0.653	2.056	1.502	1.527	13.594	0.834	0.17	0.133	117.803	162.629	29.191	20.671	150.441	9.231	2.564	7.735	35.647	27.916	2.869	81.09	10.608	317.473	133.619	6.222	13.505	237.868	566.347	112.587	67.258	455.783	55.629	0.058	108.213
18096	1	Standard	S2	13.43	4.484	1.6	0.241	89.547	5.649	5.257	0.425	12.938	11.027	1100.66	3.501	2.61	0.845	1.916	1.116	1.422	15.587	0.983	0.105	0.071	86.89	135.892	25.563	18.435	162.734	13.318	5.013	13.898	67.126	58.348	3.75	185.394	7.954	700.932	597.553	14.8	64.555	264.955	897.361	201.923	157.168	863.997	261.818	0.275	410.352
18109	3	Premium	P2	13.612	6.148	2.052	0.166	167.04	5.867	6.53	0.737	14.897	15.117	1754.45	2.433	1.124	0.608	1.71	1.608	1.009	12.159	0.488	0.274	0.081	122.284	169.811	26.785	17.063	140.49	10.658	3.134	8.879	47.184	29.427	3.755	90.887	9.062	547.484	6.473	8.275	12.275	429.742	500.154	328.442	41.92	865.56	62.108	0.059	212.498
18053	1	Premium	P2	14.822	12.635	2.013	0.227	152.634	6.575	8.215	0.961	15.503	12.14	1521.41	3.595	0.986	0.759	1.957	1.788	1.181	18.787	0.598	0.212	0.123	141.477	214.337	36.744	24.993	175.17	10.613	2.697	9.468	48.098	39.448	3.42	80.885	8.248	348.869	2.716	3.656	5.383	436.001	198.801	212.048	11.492	599.242	5.304	0.032	120.197
18104	2	Standard	S2	12.738	3.554	1.816	0.185	123.195	5.273	7.916	0.598	59.241	15.794	1601.36	3.885	0.745	0.351	1.63	1.408	0.966	6.224	0.632	0.198	0.13	95.003	146.536	25.217	17.33	149.772	9.312	5.236	7.799	38.562	47.483	3.086	116.203	8.411	360.941	340.058	7.66	43.104	218.713	738.112	102.702	110.316	492.085	103.024	0.128	68.263
18129	3	Standard	S1	15.185	13.236	2.137	0.553	151.107	9.107	9.598	1.115	50.258	21.538	1764.96	4.683	1.297	1.053	1.108	1.826	0.963	4.976	0.91	0.274	0.344	105.996	174.716	23.579	15.644	160.628	8.875	5.925	6.195	31.064	55.751	3.633	134.619	12.279	257.224	23.578	4.67	8.191	215.691	230.185	6.514	34.15	27.101	30.947	0.157	1.008
18068	2	Premium	P2	15.174	7.424	1.673	0.255	141.362	6.012	7.037	0.551	21.846	18.636	1578.53	4.092	0.852	0.868	1.911	1.854	1.269	18.001	1.256	0.133	0.097	101.968	170.003	23.104	17.105	142.968	9.939	1.128	7.549	41.513	30.407	3.025	57.519	8.174	759.922	849.568	18.488	150.226	156.525	807.936	129.149	237.915	613.309	248.233	2.955	199.287
18057	2	Standard	S1	13.489	15.252	2.414	0.272	167.456	7.985	8.436	1.293	13.361	20.717	1819.71	3.866	2.088	1.672	2.239	1.679	2.624	41.541	1.671	0.234	0.394	123.409	156.907	28.333	18.609	157.137	10.417	3.15	10.594	50.14	23.952	3.91	68.102	9.441	576.917	21.252	13.866	7.968	277.455	247.873	101.108	25.641	465.516	25.459	0.038	25.363
18082	3	Premium	P1	9.892	12.755	4.405	0.509	176.26	12.765	12.56	2.032	33.879	11.375	1552.91	2.346	1.296	1.908	2.08	1.707	1.617	29.854	2.961	0.303	0.394	178.299	256.817	54.973	36.619	252.81	14.798	2.546	11.542	68.799	36.066	3.357	66.592	9.13	770.099	763.99	16.215	143.937	179.892	1025.92	100.889	144.1	550.167	213.176	25.124	194.138
18094	2	Standard	S1	12.741	6.705	1.264	0.249	112.677	5.328	9.331	1.212	118.426	14.561	1544.46	4.508	1.502	0.538	2.008	1.456	1.165	16.177	0.949	0.218	0.132	81.321	127.633	25.641	14.491	161.465	9.804	4.179	8.992	44.258	49.899	3.833	103.946	6.195	198.419	0.557	0.539	1.183	466.454	6.666	291.248	0.128	940.789	0.107	0.115	183.635
18136	3	Premium	P2	8.404	5.123	2.653	0.139	102.946	6.857	7.3	1.028	28.582	17.039	1330.99	3.433	2.015	1.482	1.74	1.605	0.474	45.789	1.425	0.182	0.158	57.003	99.096	15.568	12.346	108.589	6.682	1.194	9.171	48.863	18.444	4.171	45.558	9.257	394.932	136.374	12.533	15.354	208.893	267.762	102.663	93.107	531.082	54.699	0.264	72.144
18018	2	Standard	S1	17.606	7.703	1.961	0.304	105.345	6.811	6.703	0.692	99.957	36.312	1257.2	6.247	1.593	0.867	2.568	1.408	2.183	24.066	1.374	0.21	0.183	88.556	115.356	21.229	13.141	143.293	7.567	1.088	9.837	52.311	25.303	3.289	42.131	14.948	130.986	0.914	1.818	4.691	160.984	44.248	27.084	2.702	179.91	0.905	0.021	14.167
18089	2	Premium	P2	12.16	6.687	2.495	0.362	114.141	8.985	8.785	0.944	33.962	18.212	1735.89	2.433	1.414	1.024	2.339	1.466	1.764	23.886	1.003	0.174	0.043	99.294	171.45	28.557	20.234	158.398	9.177	4.178	6.799	37.258	42.295	3.124	115.135	11.047	333.88	104.782	7.286	6.881	310.525	512.211	174.589	58.43	634.426	58.642	0.075	166.411
18137	1	Standard	S1	24.546	19.042	2.692	0.43	145.409	11.183	12.35	1.648	27.147	12.597	2179.02	2.155	1.049	2.042	2.309	1.796	1.638	13.785	2.012	0.326	0.389	131.904	187.376	40.793	26.437	169.801	11.622	2.326	10.537	47.497	36.618	2.779	75.374	6.402	361.288	45.875	7.406	6.036	324.649	534.458	148.991	47.343	481.171	52.531	0.064	115.529
18138	2	Premium	P2	14.931	4.246	2.932	0.481	150.632	8.698	8.184	0.689	80.977	22.973	1494.96	5.167	11.093	1.693	2.314	1.83	1.393	100.351	1.454	0.378	0.14	101.08	142.103	29.064	21.851	162.226	10.616	2.621	10.63	57.708	41.068	5.42	77.426	14.666	388.129	414.285	9.925	56.229	145.064	439.938	115.013	153.21	524.485	144.656	0.053	146.693
18119	1	Standard	S1	26.061	13.643	2.488	0.404	125.697	7.5	7.93	0.713	27.046	17.632	1601.14	4.188	1.262	1.139	1.572	1.472	1.292	6.791	1.417	0.254	0.141	90.465	180.226	26.807	20.111	171.219	8.745	3.928	6.967	36.453	59.673	3.592	107.137	9.566	544.473	392.074	13.619	36.356	258.782	690.14	144.107	144.34	676.546	173.206	0.183	107.929
18134	1	Premium	P2	17.333	3.284	1.38	0.113	124.063	3.188	5.75	0.45	29.593	20.271	1891.38	3.682	0.508	0.495	1.594	1.837	0.66	5.651	0.766	0.311	0.043	60.66	114.372	18.001	14.832	129.743	9.604	4.105	7.426	42.787	38.327	3.909	100.72	5.967	295.178	456.07	5.995	98.434	110.24	676.212	32.405	140.286	224.41	106.035	1.498	17.527
18055	1	Standard	S1	17.166	12.733	1.285	0.209	130.921	5.641	8.543	0.89	62.904	21.102	1437.31	4.565	1.362	1.11	2.94	1.379	1.141	24.258	1.055	0.212	0.129	111.037	149.559	32.13	19.375	189.252	8.328	2.235	9.622	51.399	36.557	3.868	65.298	13.341	357.692	94.085	8.701	13.269	231.112	273.837	146.426	46.803	563.467	34.512	0.064	100.745
18070	1	Premium	P2	10.34	14.256	3.346	0.356	187.602	9.845	8.562	1.377	15.283	17.249	1801	3.851	1.057	1.306	1.764	1.899	1.686	19.624	1.344	0.533	0.189	140.923	167.27	35.782	19.766	158.945	10.374	1.605	7.811	47.378	21.286	2.96	52.384	8.084	436.863	157.038	12.29	16.118	196.701	538.322	136.718	84.556	521.231	90.306	0.268	204.111
18075	3	Standard	S1	19.119	5.792	1.095	0.215	129.511	3.644	6.585	0.473	33.389	17.399	1628.58	3.627	1.317	0.352	1.076	1.642	0.947	8.987	0.832	0.294	0.162	97.519	135.191	23.805	14.992	149.903	9.078	5.2	8.491	40.861	48.127	3.278	110.698	10.744	320.839	22.183	6.158	9.477	249.198	250.465	78.749	30.77	387.91	35.296	0.107	12.539
18090	1	Premium	P2	12.75	11.811	2.638	0.179	143.49	7.944	8.142	0.865	36.655	14.425	1493.34	2.527	1.361	0.823	1.952	1.916	1.931	10.587	1.037	0.306	0.253	80.589	120.973	21.083	13.018	147.318	8.951	3.644	9.285	42.742	42.062	4.168	88.487	12.479	265.334	2	5.785	4.707	240.655	125.514	87.456	9.904	359.571	11.292	0.045	25.638
18131	2	Standard	S1	36.902	64.193	7.688	1.325	163.266	28.603	23.748	5.359	64.488	17.291	1628.96	2.726	3.707	6.926	7.501	2.311	0.515	1.114	6.115	0.273	1.519	207.487	247.483	60.058	33.028	170.391	5.889	3.014	4.102	26.78	38.081	2.88	88.255	14.241	240.695	2.58	6.611	12.51	149.14	136.032	29.16	24.618	102.809	47.753		0.427
18100	1	Premium	P2	21.149	6.329	2.901	0.259	140.599	8.708	8.201	1.064	22.508	17.263	1662.12	3.699	0.731	0.802	1.934	2.076	0.694	7.418	1.205	0.275	0.129	129.109	210.06	29.728	24.408	169.185	8.427	3.65	6.366	42.561	39.997	2.737	113.746	7.337	442.805	8.866	8.652	9.355	289.133	366.166	161.512	45.856	517.52	71.045	0.051	30.845
18139	3	Standard	S2	22.38	7.913	2.35	0.246	160.468	7.796	8.539	1.241	68.233	30.775	2265.2	3.99	2.108	0.674	2.25	2.05	0.397	14.649	1.847	0.265	0.064	102.424	181.898	22.638	23.758	173.996	9.069	6.46	7.234	42.53	61.274	3.639	154.663	7.889	450.06	212.388	10.893	25.615	216.315	491.654	84.229	87.803	333.908	91.792	0.091	1.606
18026	2	Premium	P1	14.663	16.556	2.463	0.324	166.095	7.899	7.321	0.852	15.79	11.08	1638.42	1.866	0.942	0.983	2.194	1.789	1.362	19.7	0.908	0.201	0.05	142.864	235.758	34.014	25.076	193.065	13.598	1.166	10.23	57.285	16.942	3.79	48.505	5.749	749.336	748.391	17.868	101.998	223.722	945.461	161.656	190.094	721.16	235.884	7.444	298.72
18021	3	Standard	S2	22.46	7.677	1.476	0.35	127.937	4.769	7.92	0.437	38.878	30.109	1710.31	6.045	1.759	0.847	1.687	1.565	0.275	11.85	0.93	0.192	0.109	102.243	174.504	21.296	22.753	166.288	8.836	4.422	8.066	43.117	43.654	3.543	108.854	8.725	519.765	331.215	15.24	45.271	161.547	514.29	45.885	117.344	233.009	134.952	0.382	2.133
18047	1	Standard	S2	17.071	9.52	2.063	0.17	137.344	6.738	8.002	0.701	56.743	32.599	1403.43	6.855	1.045	0.837	2.555	1.105	1.352	18.707	0.95	0.228	0.054	130.995	165.15	24.29	18.045	141.394	8.406	2.849	9.781	46.97	31.569	3.657	92.774	17.032	204.634	24.681	4.411	9.714	179.989	170.204	44.862	22.035	245.038	13.319	0.032	4.479
18056	1	Standard	S2	16.341	10.402	1.13	0.116	150.919	4.134	7.165	0.509	24.084	21.573	1620.37	4.607	1.163	0.609	1.775	1.189	0.983	18.919	0.688	0.295	0.226	99.066	171.105	23.385	23.983	162.359	10.743	0.975	10.008	61.441	33.304	3.927	60.202	13.234	548.578	41.782	13.331	15.537	275.443	496.618	219.748	92.513	840.722	143.665	0.138	234.468
18076	1	Premium	P2	11.658	9.293	2.653	0.311	151.771	8.287	8.923	1.226	33.396	11.947	1655.27	2.218	1.05	1.097	2.131	2.137	1.346	15.451	1.526	0.444	0.068	101.53	231.133	31.195	28.144	253.917	14.711	2.143	9.21	48.443	31.402	3.829	66.123	6.973	835.309	822.167	19.362	131.736	223.923	959.706	185.187	227.13	795.508	278.368	3.523	310.898
18069	3	Premium	P2	16.452	6.881	2.598	0.385	173.106	8.518	8.321	1.17	23.493	11.374	1536.98	2.678	0.859	0.566	1.58	1.696	0.7	12.5	1.523	0.243	0.301	147.639	218.279	32.659	21.691	169.504	9.249	4.279	5.024	30.184	40.761	2.874	97.663	5.355	471.118	237.761	11.212	22.079	218.767	751.043	98.44	113.028	384.567	106.342	0.115	10.8
18095	3	Standard	S1	19.477	6.8	1.717	0.29	143.389	7.013	8.543	0.821	209.423	13.403	1000.09	4.036	2.294	1.049	2.077	1.589	0.679	8.005	1.676	0.215	0.216	100.312	123.66	22.679	12.69	118.379	6.369	5.118	6.146	39.278	47.117	3.304	138.334	8.553	176.075	6.202	3.304	11.824	273.267	162.302	50.23	18.358	152.874	9.119	0.066	1.123
18108	1	Premium	P2	13.341	13.106	2.435	0.199	175.412	7.103	8.351	0.655	33.727	23.264	1653.82	3.443	1.539	1.628	3.554	1.85	1.851	24.025	1.81	0.392	0.234	133.726	139.53	24.133	14.376	120.23	7.195	4.024	8.434	52.612	30.71	3.552	94.097	13.292	347.013	30.168	7.75	19.894	283.585	412.914	67.338	46.751	221.876	48.628	0.01	0.947
18017	3	Standard	S2	18.691	6.626	1.514	0.097	109.898	3.973	5.979	0.369	26.923	26.73	1243.33	9.317	1.214	0.611	2.021	1.625	1.102	17.94	0.431	0.209	0.051	113.751	148.63	24.775	15.515	158.01	9.027	1.451	7.397	42.901	21.986	2.728	49.698	13.618	205.646	153.369	6.002	26.085	100.217	318.115	39.999	53.172	212.8	35.958	0.049	40.56
18013	1	Premium	P1	17.338	8.376	1.668	0.27	142.937	5.048	7.348	0.66	33.179	18.455	1765.1	3.175	1.2	0.74	1.485	1.599	0.843	25.13	1.077	0.188	0.031	133.025	261.793	37.27	27.985	187.453	12.994	2.46	7.671	32.471	37.14	3.05	88.778	12.413	594.615	676.5	15.978	123.768	177.493	744.161	133.774	198.369	616.54	216.565	31.062	175.449
18103	1	Standard	S2	19.034	3.947	0.861	0.133	74.021	4.017	6.136	0.403	51.085	18.339	1618.15	3.81	0.654	0.646	1.703	1.309	0.89	6.412	0.807	0.145	0.057	74.947	163.143	22.253	24.534	177.003	10.2	3.535	9.936	56.644	51.459	3.15	120.395	9.229	508.222	92.614	9.569	6.225	420.154	575.77	251.253	66.083	834.957	52.266	0.021	223.981
18020	1	Premium	P2	17.891	4.747	1.323	0.075	129.405	4.169	5.558	0.022	27.068	13.908	1559.12	3.896	0.486	0.496	1.928	1.805	1.552	15.02	0.639	0.221	0.054	144.932	205.125	28.731	22.006	164.783	10.006	2.849	7.774	38.443	29.311	2.452	76.299	8.844	358.042	378.3	7.468	61.213	197.519	688.755	84.099	107.728	462.624	101.387	11.825	112.62
18105	3	Standard	S2	16.432	3.959	1.226	0.096	91.199	4.486	5.187	0.223	39.902	23.849	1510.01	4.498	0.889	0.329	1.869	1.761	1.162	6.891	0.566	0.206	0.099	65.327	133.14	16.612	13.59	152.425	8.526	3.156	7.996	41.631	34.709	3.243	85.61	13.988	397.443	205.148	9.785	22.532	216.876	444.682	84.695	80.319	399.274	73.418	0.151	29.411
18051	1	Premium	P2	14.359	7.977	1.283	0.087	169.749	3.689	5.648	0.529	18.388	14.857	1584.92	3.89	1.659	0.342	2.244	1.914	1.476	31.783	0.475	0.251	0.277	142.766	235.661	33.223	25.154	183.091	11.102	5.815	8.768	36.894	50.336	3.237	146.798	11.055	341.027	357.262	8.635	51.816	185.4	618.911	93.131	105.037	494.179	116.921	1.121	106.631
18060	2	Standard	S2	11.167	34.558	3.941	0.453	148.333	12.856	9.764	1.3	21.855	18.766	1851.54	4.708	1.434	1.851	3.207	1.569	3.831	29.805	1.758	0.264	0.125	81.36	123.036	20.205	13.454	131.203	9.186	1.902	9.882	59.587	20.356	3.223	54.343	8.438	84.566	0.007	0.113	2.648	397.179	7.412	107.422	1.192	538.933		0.011	84.571
18084	3	Premium	P1	14.94	24.153	3.812	0.51	176.242	12.917	10.709	1.953	21.679	12.887	1719.11	2.733	0.888	2.869	3.249	2.001	1.704	25.3	2.519	0.372	0.23	221.448	292.533	59.779	36.416	206.592	10.827	2.981	8.714	49.733	31.969	3.523	76.716	9.615	541.605	278.623	12.1	24.615	230.278	692.462	114.127	112.356	547.061	138.296	0.011	76.155
18120	1	Standard	S1	16.219	54.636	2.394	0.278	174.975	8.363	9.285	1.563	38.754	29.993	2183.19	4.385	1.778	1.37	3.675	1.778	2.363	22.877	1.683	0.461	0.558	117.307	165.836	26.691	19.37	157.756	6.986	5.644	5.723	22.867	38.59	2.301	118.532	7.156	190.335	31.896	5.128	16.216	144.85	260.334	16.198	12.531	108.394	18.697	0.053	0.758
18024	2	Premium	P2	20.059	6.115	1.881	0.273	109.852	5.212	6.616	0.52	104.722	16.174	1167.62	4.94	1.108	0.754	1.483	1.554	0.229	7.789	0.688	0.088	0.012	173.234	198.79	44.47	28.788	184.149	7.275	5.053	7.973	43.377	52.675	3.968	152.032	16.991	198.849	102.257	4.611	25.676	135.856	296.009	31.695	34.906	266.713	23.701	0.08	14.995
18133	3	Standard	S1	20.549	4.805	0.858	0.13	149.67	2.32	5.023	0.302	17.922	16.898	1789.99	3.476	0.904	0.331	0.708	1.603	0.548	2.323	0.328	0.357	0.098	125.374	165.548	26.702	16.881	124.367	9.156	2.725	6.897	47.986	32.264	2.717	75.885	7.849	427.465	3.073	6.569	12.097	331.767	342.064	101.829	32.428	254.098	61.071	0.086	1.066
18022	3	Premium	P2	16.005	11.46	1.823	0.241	163.834	5.913	7.427	0.524	44.587	23.475	1798.69	4.696	2.403	0.61	2.146	1.445	1.528	46.22	0.647	0.266	0.136	196.205	203.115	46.323	21.728	143.353	12.045	3.671	9.681	47.085	27.61	3.598	87.681	8.869	395.141	255.582	9.884	28.577	174.376	522.982	125.299	111.965	533.827	81.293	0.115	145.917
18135	1	Standard	S1	13.076	16.58	2.829	0.391	150.875	10.316	9.494	1.381	105.32	25.206	1889.01	3.612	1.123	1.752	2.305	1.499	1.715	22.141	1.616	0.35	0.135	101.399	192.355	30.383	23.431	223.89	10.604	4.225	9.027	44.338	54.19	4.425	115.453	13.235	331.741	360.772	8.523	48.655	122.037	455.943	72.204	71.486	356.249	111.085	1.011	14.885
18016	2	Standard	S1	17.864	14.317	1.962	0.28	137.35	6.857	6.775	0.84	26.515	25.261	1598.41	5.633	1.528	0.999	2.681	1.07	1.309	22.015	1.073	0.09	0.172	92.759	142.305	27.63	17.679	168.291	9.019	6.464	8.832	36.982	52.341	3.107	164.448	11.385	355.564	8.254	8.48	7.715	270.961	149.616	80.549	10.439	434.549	7.946	0.092	33.93
18061	2	Premium	P1	12.315	23.267	3.601	0.608	167.349	12.928	11.539	1.574	21.544	12.024	1770.48	3.247	1.167	1.284	3.452	1.901	2.406	16.995	1.839	0.216	0.29	113.594	162.615	26.709	16.154	166.359	11.67	2.151	10.901	57.416	26.723	3.522	55.533	5.547	421.258	177.22	8.104	13.398	269.042	572.708	108.309	64.97	504.341	68.729	0.032	142.683
18132	1	Standard	S1	13.711	7.117	1.662	0.209	146.642	6.101	8.42	0.803	46.246	17.49	1819.44	3.404	0.503	0.581	2.004	1.693	1.424	6.547	0.918	0.371	0.13	80.992	150.999	22.886	18.416	185.859	8.728	3.771	8.558	46.289	33.207	3.257	83.384	7.227	325.891	155.09	6.347	11.185	219.936	579.731	40.44	64.483	159.694	50.004	0.105	0.975
18068	3	Premium	P2	16.37	9.126	1.61	0.225	141.326	4.705	6.755	0.652	23.086	17.579	1597.9	3.433	0.961	0.545	2.019	1.673	1.467	17.987	0.982	0.253	0.117	104.749	175.458	25.314	17.88	150.697	10.986	1.241	8.136	42.859	33.476	3.8	60.533	8.704	758.846	899.035	19.162	158.735	162.651	857.525	130.371	229.001	637.324	238.644	4.242	209.779
18060	1	Standard	S2	11.839	34.111	3.737	0.339	157.168	12.942	9.226	0.857	20.646	17.103	1894.64	3.926	1.503	2.439	3.71	1.622	4.12	28.999	2.083	0.178	0.097	87.548	119.614	23.174	11.735	137.784	10.7	2.351	10.631	62.083	19.594	3.907	55.93	7.213	91.601	0.127	0.237	2.595	399.604	8.545	109.499	0.725	552.772		0.094	91.939
18078	2	Premium	P1	10.738	8.835	2.827	0.269	172.078	8.971	9.414	1.46	36.566	12.009	1626.02	2.198	1.206	1.348	2.417	1.821	0.871	26.787	1.34	0.313	0.086	168.73	310.028	47.538	33.844	222.236	13.95	1.831	10.85	55.703	35.185	3.962	77.172	10.11	703.602	911.204	14.193	175.548	203.177	1075.21	122.43	242.931	550.506	208.093	16.304	157.135
18108	2	Premium	P2	12.586	13.13	2.279	0.461	170.079	8.179	8.156	0.984	34.51	28.086	1634.33	3.601	1.492	1.887	2.989	1.521	2.521	23.999	1.568	0.332	0.297	132.771	132.863	29.055	13.44	134.614	7.92	4.229	11.612	55.5	29.312	4.039	97.751	15.907	357.355	28.91	7.503	22.113	281.676	403.132	52.765	40.998	173.579	48.578		0.968
18021	2	Standard	S2	23.029	7.6	1.496	0.288	111.507	4.742	7.128	0.604	39.136	27.643	1742.87	5.292	1.78	0.47	1.543	1.4	0.324	12.1	0.885	0.338	0.165	108.243	171.208	28.757	23.421	187.56	10.631	5.063	9.872	46.827	44.164	4.375	113.341	10.297	580.626	376.041	16.274	52.667	171.594	512.717	55.297	116.199	279.119	146.862	0.785	1.171
18134	3	Premium	P2	17.081	2.623	1.081	0.165	110.665	3.152	4.708	0.37	29.968	19.843	1932.93	3.27	0.493	0.303	1.265	1.568	0.973	5.789	0.552	0.34	0.076	64.908	117.694	16.576	14.099	128.146	8.921	4.633	7.146	43.01	39.097	3.834	102.605	7.563	309.591	439.515	6.356	100.967	115.72	678.993	31.615	130.087	233.423	108.439	2.067	10.071
18057	3	Standard	S1	12.822	16.145	2.205	0.465	161.771	7.124	7.243	1.101	13.4	21.493	1829.15	3.808	2.484	1.435	3.091	1.668	2.321	41.831	1.54	0.397	0.304	129.363	160.728	30.488	18.364	160.936	10.362	3.413	11.401	49.11	24.095	3.451	72.304	9.202	575.721	20.926	13.606	7.706	255.293	235.514	94.108	25.915	430.64	25.109	0.12	11.273
18089	1	Premium	P2	13.54	8.206	2.611	0.27	104.368	6.97	7.265	1.193	36.411	19.431	1744.71	2.515	1.703	1.079	2.577	1.035	1.695	24.403	1.345	0.192	0.132	102.501	171.196	29.472	18.523	163.777	9.247	4.222	7.762	36.802	43.882	3.202	119.171	10.775	344.123	100.641	8.292	7.277	330.009	556.417	165.611	59.213	662.227	57.113	0.149	164.057
18016	3	Standard	S1	18.119	13.788	2.019	0.209	134.891	6.176	6.699	0.925	24.519	29.15	1610.59	5.693	1.487	0.953	2.903	1.276	1.304	21.587	1.173	0.293	0.218	94.956	142.695	27.635	17.806	174.799	9.268	6.717	8.391	36.502	52.987	3.67	165.559	11.736	355.774	7.108	8.794	7.806	272.828	152.811	80.551	11.438	443.775	9.04	0.086	26.924
18109	1	Premium	P2	14.534	7.5	1.665	0.226	163.83	5.416	6.652	0.492	15.669	15.998	1714.5	2.124	1.074	0.72	1.464	1.681	0.989	12.994	0.726	0.287	0.086	118.028	172.047	29.068	16.856	145.023	11.335	3.415	10.706	48.712	28.545	3.928	95.441	9.711	560.135	6.291	8.346	10.871	485.786	497.28	378.038	45.562	943.25	63.251	0.054	220.946
18120	2	Standard	S1	15.637	51.54	2.55	0.34	167.636	9.269	9.289	1.347	41.78	28.89	2157.49	4.064	1.679	1.462	3.898	1.703	2.643	23.318	1.849	0.327	0.466	124.018	166.724	29.928	18.398	164.391	8.261	6.404	5.724	23.632	39.23	2.586	122.668	8.372	185.416	33.222	5.106	15.429	147.513	257.265	18.886	11.968	120.413	19.479	0.073	1.885
18138	1	Premium	P2	13.716	4.97	2.346	0.263	130.227	8.198	7.469	0.851	86.204	25.387	1592.99	5.128	11.345	1.57	2.843	1.897	0.908	100.001	1.675	0.201	0.098	98.445	146.985	26.599	21.579	162.81	9.985	2.575	11.012	55.649	41.29	5.088	78.998	16.056	370.596	439.975	10.309	62.609	140.311	484.27	112.825	155.913	534.057	156.821	0.239	152.362
18078	1	Premium	P1	10.733	8.653	2.916	0.256	203.943	9.92	8.629	1.17	36.533	13.19	1687.69	2.765	1.557	1.632	2.314	1.897	0.81	25.805	1.553	0.18	0.166	176.271	321.092	45.985	37.818	224.759	14.989	2.168	10.899	55.411	36.427	4.063	80.247	9.537	750.95	978.336	14.865	177.786	212.315	1136.15	142.262	261.765	607.032	213.637	21.422	198.004
18096	2	Standard	S2	13.149	5.042	1.361	0.201	80.375	4.818	4.454	0.62	13.749	13.322	1100.24	3.582	2.321	0.418	1.962	1.567	1.282	17.001	0.883	0.22	0.092	85.637	145.755	26.002	20.233	144.157	14.617	5.465	17.339	75.303	55.803	3.783	174.927	8.212	778.954	672.337	16.037	72.708	269.999	993.561	218.466	157.16	918.346	281.171	0.195	425.185
18022	2	Premium	P2	15.742	11.925	1.699	0.33	167.976	4.779	7.112	0.689	44.984	25.492	1848.85	5.617	2.055	0.392	2.342	1.815	1.855	46.115	0.474	0.335	0.104	201.7	212.441	45.658	21.442	145.858	12.483	3.131	10.437	47.676	27.706	4.188	89.708	10.177	404.217	251.901	9.535	31.1	195.391	529.107	125.503	106.939	596.729	83.994	0.125	164.877
18105	1	Standard	S2	16.167	4.03	1.126	0.156	86.568	4.022	5.366	0.329	44.031	24.22	1591.78	5.639	0.624	0.386	1.889	1.138	0.981	6.853	0.536	0.099	0.03	66.952	134.292	17.981	13.863	152.67	8.992	2.702	6.54	44.338	38.378	3.378	88.592	10.773	371.414	203.212	9.892	22.305	207.585	459.035	71.095	85.041	418.491	74.703	0.021	22.455
18051	2	Premium	P2	13.649	7.522	1.103	0.223	164.076	3.619	5.335	0.598	19.325	15.75	1604.47	3.68	1.931	0.271	2.037	1.889	1.266	32.999	0.597	0.337	0.15	138.371	230.628	31.633	25.288	202.294	9.993	5.307	7.218	37.36	53.168	3.747	153.072	9.701	419.677	373.7	9.519	57.242	161.948	652.927	70.873	115.302	472.365	127.816	0.075	81.236
18075	2	Standard	S1	18.521	6.573	1.154	0.173	118.046	3.838	5.401	0.374	34.147	20.26	1612.74	5.34	1.075	0.307	1.594	1.761	1.043	8.907	0.739	0.289	0.129	99.4	150.678	21.614	15.883	143.318	8.157	4.754	7	40.844	52	3.357	118.209	9.352	327.694	20.569	6.45	10.466	253.012	247.387	67.129	35.615	375.506	34.322	0.053	5.452
18084	1	Premium	P1	13.621	24.716	4.051	0.477	177.059	12.492	10.668	1.981	21.906	13.283	1722.14	2.901	1.135	2.44	3.081	2.105	1.888	23.158	2.602	0.241	0.322	226.599	315.32	58.193	35.796	223.686	11.06	2.825	6.939	48.544	33.544	4.021	77.902	6.34	523.811	288.196	12.629	25.889	206.279	654.589	90.618	115.764	512.071	140.132	0.15	65.415
18131	1	Standard	S1	41.507	69.051	6.988	1.184	159.123	25.311	18.661	4.175	63.767	19.84	1688.84	2.85	3.68	7.146	7.616	1.952	0.404	1.17	6.074	0.172	1.156	207.393	270.804	60.668	30.367	166.852	6.759	2.426	4.26	28.189	39.63	2.83	86.184	13.174	254.159	3.046	6.663	13.879	161.065	141.191	25.598	25.602	117.541	50.66	0.097	0.347
18061	1	Premium	P1	12.938	23.516	4.46	0.541	167.402	13.461	11.407	1.804	22.653	10.812	1845.35	3.315	1.317	1.563	3.914	2.103	2.544	16.621	1.468	0.319	0.116	117.341	160.474	23.868	14.471	150.261	10.312	1.631	8.575	55.967	26.813	3.492	54.417	4.183	399.731	169.771	7.776	12.838	269.001	586.721	90.291	69.358	494.984	66.777	0.029	135.138
18132	2	Standard	S1	12.931	6.546	1.956	0.253	146.085	6.01	7.405	0.75	43.442	16.813	1856.95	4.585	0.74	0.88	1.417	2.158	1.284	6.581	0.621	0.353	0.118	80.294	156.878	20.952	18.908	171.755	9.313	3.726	7.844	44.364	32.423	3.32	81.471	5.52	295.393	150.528	6.81	9.876	231.182	565.946	42.473	70.327	150.784	48.41	0.072	0.465
18069	2	Premium	P2	17.95	8.316	3.16	0.344	173.483	8.189	8.035	1.286	23.572	12.942	1567.54	2.309	0.924	1.182	2.335	1.736	1.173	12.41	1.379	0.451	0.3	149.14	234.641	35.31	21.717	174.893	10.199	4.864	5.002	31.006	42.007	2.837	96.794	5.849	465.051	250.972	10.695	23.453	231.926	773.392	84.44	110.531	399.454	112.071		16.756
18129	2	Standard	S1	17.532	14.192	2.422	0.367	146.173	8.665	8.63	0.827	52.574	21.807	1767.55	4.359	1.517	1.003	1.447	1.763	0.761	4.684	1.539	0.404	0.355	110.94	177.84	22.835	16.486	148.631	8.719	5.399	5.069	29.948	58.071	2.685	139.117	10.204	234.145	24.75	5.251	8.293	211.112	242.275	1.545	35.171	7.369	34.135		0.208
18100	2	Premium	P2	20.362	5.602	2.476	0.317	129.731	7.694	7.09	1.042	22.103	17.791	1656.7	3.463	0.763	0.8	2.123	2.082	1.345	7.541	1.055	0.26	0.184	137.607	234.36	31.79	27.349	189.814	10.623	3.706	7.853	44.539	43.166	3.181	111.417	8.734	475.22	10.123	9.898	9.519	312.604	404.479	202.196	48.325	642.707	76.665		91.795
18018	1	Standard	S1	20.088	9.258	1.678	0.255	96.476	5.92	6.258	0.526	97.515	60.559	1166.15	11.18	2.276	0.872	3.427	1.12	1.476	23.311	1.177	0.354	0.099	86.467	121.024	18.826	11.854	137.259	7.356	1.092	7.971	49.943	25.898	3.511	44.585	14.13	123.13	0.645	1.976	4.745	184.402	40.363	23.81	2.864	159.495	0.432	0.021	5.998
18098	2	Premium	P2	10.984	5.818	2.28	0.2	112.722	6.403	6.241	0.544	30.601	23.509	1725.34	4.843	0.733	0.83	2.493	1.189	1.598	13.175	0.973	0.151	0.058	120.238	176.894	30.497	22.292	150.907	8.985	3.078	7.731	35.871	29.339	2.45	87.099	10.11	313.463	133.547	7.357	13.532	233.585	556.252	113.297	74.862	489.689	57.625	0.086	107.095
18047	2	Standard	S2	17.653	10.708	2.033	0.281	136.951	7.038	6.974	0.777	57.613	31.163	1439.27	6.642	1.153	1.134	3.213	1.41	1.567	19.9	0.842	0.285	0.078	135.892	166.341	24.249	18.477	146.44	8.765	3.285	10.472	48.127	32.336	3.948	94.215	17.94	206.271	25.983	4.501	9.07	173.419	171.767	40.029	20.933	259.714	12.74	0.097	7.842
18082	2	Premium	P1	11.346	13.055	3.786	0.369	162.439	11.685	10.782	1.532	33.292	10.75	1649.27	2.482	1.403	3.337	2.316	1.758	1.269	28.748	2.384	0.438	0.144	188.651	279.877	54.581	37.729	224.828	14.426	2.262	10.486	64.449	38.25	3.424	73.242	7.9	731.427	729.249	16.766	144.531	187.544	1020.27	97.713	156.695	548.532	215.118	33.131	179.288
18137	2	Standard	S1	23.726	20.302	2.392	0.421	131.249	10.927	11.889	1.307	26.538	12.927	2102.95	1.681	1.248	1.691	2.348	1.676	1.53	12.931	2.176	0.336	0.216	135.27	195.183	35.575	23.535	166.656	11.98	2.466	9.501	49.448	36.369	3.262	78.818	6.207	365.249	46.067	7.329	6.288	347.848	501.095	144.002	52.737	493.442	56.44	0.101	102.911
18070	3	Premium	P2	10.815	15.329	2.64	0.294	169.476	8.993	7.38	1.077	15.325	20.328	1741.77	4.106	1.129	1.4	1.891	1.992	1.563	19.581	0.874	0.309	0.108	141.794	187.522	32.461	18.472	151.251	10.05	1.636	6.897	44.72	22.307	2.763	52.905	7.743	394.53	151.821	11.022	16.154	189.923	501.526	129.551	91.028	526.41	90.992	0.041	170.309
18056	2	Standard	S2	17.507	10.679	1.136	0.101	147.373	3.837	6.277	0.326	23.317	23.704	1593.01	4.888	0.793	0.889	2.106	1.769	1.197	20	0.47	0.309	0.218	99.269	175.064	25.299	21.066	162.283	11.134	1.215	12.04	64.698	32.25	4.432	59.953	13.915	593.209	46.657	13.797	14.681	258.656	539.41	215.389	89.885	784.658	147.774	0.018	236.416
18110	2	Premium	P1	10.299	5.857	1.526	0.177	155.263	4.845	7.67	0.591	44.158	15.96	1786.84	2.632	1.417	0.659	1.696	1.825	1.165	17.352	0.791	0.264	0.141	68.664	125.398	18.571	12.667	134.004	9.861	3.009	7.87	37.421	28.007	2.813	71.569	6.421	611.383	822.78	14.866	178.294	181.284	1046.54	122.119	236.889	539.477	201.754	0.056	152.701
18053	3	Premium	P2	13.48	13.357	1.46	0.105	146.182	5.007	6.167	0.783	14.557	12.506	1485.78	3.513	0.738	0.92	2.235	2.029	1.518	18.524	0.629	0.181	0.107	143.167	209.506	36.497	22.972	170.829	10.819	3.011	8.693	46.32	41.323	2.961	79.554	7.66	361.484	3.976	3.592	6.058	438.403	201.108	219.238	10.769	632.278	5.433		110.415
18119	2	Standard	S1	25.463	14.277	2.24	0.203	107.32	6.483	7.175	0.516	27.135	15.615	1574.27	3.4	1.306	1.047	1.771	1.406	1.172	7.217	1.191	0.263	0.269	94.324	182.727	24.12	20.648	161.174	9.106	3.961	5.373	36.012	62.173	3.184	108.307	8.16	470.866	379.997	12.915	38.505	271.845	700.98	129.3	140.266	590.373	170.38		64.382
18013	2	Premium	P1	16.162	7.811	1.792	0.189	144.717	4.758	6.638	0.722	30.848	21.266	1761.94	3.016	1.181	0.464	2.182	1.444	0.876	24.006	1.012	0.263	0.043	136.789	254.749	39.245	28.895	201.182	12.877	3.063	7.137	34.278	36.767	3.222	89.023	12.248	590.165	687.612	16.56	118.095	182.09	691.797	122.885	192.387	607.899	225.996	0.089	147.445
18103	2	Standard	S2	15.89	3.556	1.038	0.14	75.063	4.539	6.069	0.579	52.392	18.03	1682.68	3.283	0.443	0.857	1.552	1.652	0.986	5.987	0.632	0.143	0.032	77.815	152.476	23.184	25.365	172.433	10.846	3.275	10.47	55.276	49.137	2.717	118.122	8.891	497.298	92.706	9.355	7.263	419.119	551.012	234.05	62.467	820.853	52.929	0.032	199.771
18076	3	Premium	P2	11.908	8.996	2.825	0.249	148.861	7.835	8.651	1.284	33.088	12.842	1723.87	2.232	0.856	0.709	2.006	1.943	1.517	15.858	1.39	0.408	0.039	104.07	240.326	34.102	29.448	257.241	15.236	2.003	9.348	49.627	32.148	3.393	70.375	8.019	850.002	861.268	20.434	126.035	253.69	975.498	195.601	224.726	832.486	321.463	0.054	274.784
18133	1	Standard	S1	19.96	5.009	0.724	0.126	152.154	2.621	4.994	0.243	16.889	19.79	1694.38	3.133	0.793	0.148	0.89	2.046	0.545	2.624	0.265	0.35	0.025	131.045	169.018	27.079	15.199	121.122	9.391	2.441	6.791	50.674	31.696	2.707	77.52	8.264	440.375	3.954	6.978	12.276	321.451	316.837	149.426	32.064	393.382	62.284	0.046	6.796
18090	3	Premium	P2	12.837	14.107	2.425	0.206	135.731	7.728	7.278	0.671	36.458	20.005	1521.48	3.279	1.471	1.2	2.013	1.623	1.601	10.427	1.387	0.279	0.118	80.072	132.83	21.474	14.521	142.647	8.279	3.721	8.075	43.069	43.088	3.656	92.284	12.051	267.413	2.045	6.242	4.874	246.065	132.522	81.567	10.77	327.693	11.464	0.064	16.628
18135	2	Standard	S1	12.138	16.76	3.326	0.506	155.529	10.871	9.375	1.241	106.371	26.188	1892.41	3.866	0.997	1.756	2.336	1.879	1.556	21.987	1.482	0.433	0.127	99.703	192.273	30.582	24.792	210.243	11.774	4.754	8.89	40.212	53.217	4.455	114.22	11.347	294.537	336.262	8.886	46.661	113.325	423.167	60.364	72.553	357.518	109.35	0.021	7.813
18136	1	Premium	P2	10.404	7.138	2.391	0.33	105.787	6.884	5.66	0.681	33.685	30.427	1681.87	7.175	2.675	1.755	2.326	1.431	0.461	44.778	1.346	0.187	0.226	69.614	135.979	19.218	18.693	140.213	10.376	1.562	13.414	69.731	22.883	4.642	56.376	11.284	592.083	198.287	17.354	20.098	258.772	405.45	142.77	121.455	586.422	82.095	0.005	60.262
18095	2	Standard	S1	19.127	6.038	2.135	0.613	134.666	8.91	7.681	1.027	218.373	17.879	1119.74	4.155	2.319	0.781	2.31	1.407	1.153	8.185	1.428	0.269	0.273	114.387	136.154	25.368	14.186	129.158	7.732	6.023	6.979	42.329	52.948	3.138	134.41	11.025	192.375	8.605	3.275	13.185	295.235	187.435	39.126	18.888	120.211	10.969	0.031	0.782
18020	3	Premium	P2	18.313	4.76	1.615	0.267	131.031	4.517	6.273	0.359	27.668	14.822	1690.12	3.434	0.518	0.614	1.818	2.066	1.278	15.021	0.823	0.249	0.043	144.646	214.662	30.413	22.248	171.92	12.163	2.677	8.665	43.432	31.156	3.019	78.048	7.186	347.643	410.408	7.611	62.415	220.737	745.365	74.762	118.138	442.813	106.223	14.179	119.709
18017	2	Standard	S2	17.385	6.256	1.59	0.203	112.772	4.099	5.653	0.416	26.855	29.739	1285.18	11.483	1.191	0.271	1.961	1.343	0.947	16.005	0.47	0.153	0.01	116.741	152.81	25.644	16.816	160.389	8.065	1.63	8.049	46.279	21.851	2.887	49.527	13.534	207.305	156.696	6.298	25.895	105.297	316.801	41.572	52.386	219.377	39.103	0.038	38.685
18026	1	Premium	P1	15.63	18.492	2.079	0.146	168.413	7.257	6.555	0.604	15.3	9.919	1570.41	1.98	0.724	1.378	2.681	1.889	1.454	18.6	0.762	0.04	0.115	146.928	236.655	33.598	22.812	193.808	13.263	0.898	9.227	55.412	16.676	3.828	49.165	6.062	759.258	786.054	18.439	107.812	217.647	898.693	152.648	196.704	771.506	232.074	0.04	323.13
18094	1	Standard	S1	12.856	7.487	1.27	0.256	113.212	6.324	7.665	0.539	116.675	15.947	1426.14	5.472	1.327	1.088	2.275	1.652	0.921	16.405	0.97	0.236	0.261	82.094	145.128	24.089	14.583	157.904	9.525	4.653	7.171	43.316	53.435	3.234	106.119	4.958	200.378	0.725	0.881	1.554	484.869	5.716	238.644	0.705	968.447		0.032	124.495
18055	2	Standard	S1	16.823	14.917	1.211	0.197	126.935	5.311	6.7	0.557	64.737	27.512	1535.85	7.63	1.662	0.786	3.34	1.181	1.15	24.014	0.9	0.224	0.086	113.621	155.207	27.411	19.223	167.015	8.763	1.916	7.767	48.593	36.607	3.566	65.902	10.14	357.594	81.593	7.636	12.81	229.167	252.967	113.795	50.297	546.424	31.438	0.054	57.732
18104	1	Standard	S2	14.207	3.857	1.756	0.288	123.538	4.608	6.362	0.564	59.76	18.03	1580.66	4.307	0.643	0.614	1.683	1.508	0.911	6.315	0.551	0.185	0.129	94.22	147.354	23.396	16.155	137.875	9.807	4.229	6.359	34.598	47.004	2.557	125.605	7.127	390.236	328.582	8.181	43.453	226.289	732.747	80.985	121.208	464.592	105.733		32.486
18024	3	Premium	P2	20.752	7.312	2.011	0.307	107.611	5.355	6.133	0.749	106.302	17.987	1185.58	6.269	1.524	0.807	1.074	1.355	0.333	7.897	0.827	0.168	0.032	182.803	221.921	42.309	30.374	175.041	8.113	4.493	6.526	44.9	57.166	3.805	161.282	13.161	209.99	103.024	4.384	28.245	140.868	316.905	25.133	37.167	245.623	25.247	0.085	8.751
18139	2	Standard	S2	20.443	8.705	2.281	0.267	147.679	7.493	8.389	0.869	67.794	33.624	2250.22	4.404	1.855	0.839	2.888	2.357	0.879	14.542	1.01	0.383	0.063	97.162	185.09	23.802	23.306	173.999	10.183	5.407	7.953	41.997	61.978	3.761	174.642	7.517	457.344	216.479	10.722	27.14	230.292	489.029	58.085	87.077	277.561	92.978	0.201	1.037
* compounds with name trilobatin and phloretin correspond to dihydrochalcone fragment compounds.
[truncated: 116 more columns]
